# Supplementary material for: Francisella novicida-Containing Vacuole within Dictyostelium discoideum: Isolation and Proteomic Characterization
Source: Microorganisms. 2024 Sep 26;12(10):1949. doi: 10.3390/microorganisms12101949 (PMC11509842; doi:10.3390/microorganisms12101949)
Supplement: Supplementary file 1 [file microorganisms-12-01949-s001.zip]

Archive with 4 entries (4 files):
- Supplementary table 1.xlsx
- Supplementary table 2.xlsx
- Supplementary table 3.ods
- Supplementary table 4.xlsx
