# Supplementary material for: Francisella novicida-Containing Vacuole within Dictyostelium discoideum: Isolation and Proteomic Characterization
Source: Microorganisms. 2024 Sep 26;12(10):1949. doi: 10.3390/microorganisms12101949 (PMC11509842; doi:10.3390/microorganisms12101949)
Supplement: Supplementary file 1 [file microorganisms-12-01949-s001.zip › Supplementary table 1.xlsx]

## Sheet: List1
LFQ int tecr_01	LFQ int tecr_02	LFQ int tecr_03	LFQ int tecr_04	C: Only identified by site	C: Reverse	C: Potential contaminant	C: Taxon F. novicida	N: Intensity tecr_01	N: Intensity tecr_02	N: Intensity tecr_03	N: Intensity tecr_04	N: Intensity	N: Peptides	N: Razor + unique peptides	N: Unique peptides	N: Sequence coverage [%]	N: Unique + razor sequence coverage [%]	N: Unique sequence coverage [%]	N: Mol. weight [kDa]	N: Q-value	N: Score	N: MS/MS count	N: Unique peptides tecr_01	N: Unique peptides tecr_02	N: Unique peptides tecr_03	N: Unique peptides tecr_04	T: Protein IDs	T: Majority protein IDs	T: Taxonomy IDs	T: id	T: Fasta headers	T: Identification type tecr_01	T: Identification type tecr_02	T: Identification type tecr_03	T: Identification type tecr_04
NaN	NaN	NaN	NaN				+	18.034	19.8512	20.6414	21.5427	22.4935	2	2	2	14.7	14.7	14.7	30.095	0	4.4768	2	1	1	2	2	A0Q431	A0Q431	401614	0	tr|A0Q431|A0Q431_FRATN Universal stress protein OS=Francisella tularensis subsp. novicida (strain U112) GN=uspA PE=4 SV=1	By matching	By MS/MS	By MS/MS	By MS/MS
21.0068	21.9293	22.6616	21.3178				+	21.2134	24.1203	24.5373	23.9415	25.8653	4	4	4	38.9	38.9	38.9	15.802	0	24.254	10	2	3	4	3	A0Q515	A0Q515	401614	1	tr|A0Q515|A0Q515_FRATN Putative uncharacterized protein OS=Francisella tularensis subsp. novicida (strain U112) GN=FTN_0427 PE=4 SV=1	By MS/MS	By MS/MS	By MS/MS	By MS/MS
NaN	NaN	NaN	NaN				+	21.2873	22.7702	23.0666	22.5385	24.5516	2	2	2	1.4	1.4	1.4	114.35	0.0091292	1.5209	4	2	1	1	1	A0Q5M7	A0Q5M7	401614	2	tr|A0Q5M7|A0Q5M7_FRATN 4Fe-4S ferredoxin, FAD dependent OS=Francisella tularensis subsp. novicida (strain U112) GN=FTN_0649 PE=4 SV=1	By MS/MS	By MS/MS	By MS/MS	By MS/MS
NaN	19.5065	NaN	19.1438				+	17.3709	22.3052	22.3042	22.1006	23.8411	4	4	4	9.4	9.4	9.4	41.176	0	5.6584	6	1	3	4	4	A0Q5Y2	A0Q5Y2	401614	4	tr|A0Q5Y2|A0Q5Y2_FRATN OmpA family protein OS=Francisella tularensis subsp. novicida (strain U112) GN=fopA PE=3 SV=1	By matching	By MS/MS	By MS/MS	By MS/MS
NaN	NaN	NaN	NaN				+	17.7819	19.656	21.2755	20.3644	22.236	2	2	2	6.7	6.7	6.7	39.446	0	2.9847	3	1	1	2	1	A0Q5Z7	A0Q5Z7	401614	5	tr|A0Q5Z7|A0Q5Z7_FRATN Protein-disulfide isomerase OS=Francisella tularensis subsp. novicida (strain U112) GN=FTN_0771 PE=4 SV=1	By matching	By matching	By MS/MS	By MS/MS
NaN	20.4899	21.2175	20.3488				+	19.8632	23.0557	23.2775	23.6259	24.9665	3	3	3	34.4	34.4	34.4	9.4438	0	7.1656	7	1	3	3	3	A0Q6S6	A0Q6S6	401614	7	tr|A0Q6S6|A0Q6S6_FRATN DNA-binding protein HU-beta OS=Francisella tularensis subsp. novicida (strain U112) GN=hupB PE=3 SV=1	By matching	By MS/MS	By MS/MS	By MS/MS
NaN	20.1257	20.1718	19.5479				+	18.5272	22.9806	22.7343	22.7992	24.4508	4	4	4	7.5	7.5	7.5	69.211	0	12.426	6	1	3	4	3	A0Q7F0	A0Q7F0	401614	8	sp|A0Q7F0|DNAK_FRATN Chaperone protein DnaK OS=Francisella tularensis subsp. novicida (strain U112) GN=dnaK PE=3 SV=1	By matching	By MS/MS	By MS/MS	By MS/MS
18.6449	20.3805	20.4232	19.9656				+	19.4252	22.7537	22.8133	22.9882	24.4841	5	5	5	18.3	18.3	18.3	35.37	0	13.292	10	3	4	4	5	A0Q7J2	A0Q7J2	401614	9	tr|A0Q7J2|A0Q7J2_FRATN Glyceraldehyde-3-phosphate dehydrogenase/erythrose-4-phosphate dehydrogenase OS=Francisella tularensis subsp. novicida (strain U112) GN=gapA PE=3 SV=1	By MS/MS	By MS/MS	By MS/MS	By MS/MS
NaN	NaN	NaN	NaN				+	19.3709	21.9731	21.6002	21.718	23.4454	3	3	3	19.1	19.1	19.1	19.785	0	7.0572	4	1	2	2	2	A0Q7V4	A0Q7V4	401614	11	tr|A0Q7V4|A0Q7V4_FRATN Putative uncharacterized protein OS=Francisella tularensis subsp. novicida (strain U112) GN=FTN_1451 PE=4 SV=1	By matching	By MS/MS	By MS/MS	By MS/MS
NaN	NaN	NaN	NaN				+	18.2524	21.0301	21.0519	21.1576	22.732	2	2	2	4.2	4.2	4.2	49.137	0	3.7377	3	1	2	2	2	A0Q832	A0Q832	401614	12	tr|A0Q832|A0Q832_FRATN Glutamate dehydrogenase OS=Francisella tularensis subsp. novicida (strain U112) GN=gdhA PE=3 SV=1	By matching	By MS/MS	By MS/MS	By MS/MS
19.8138	21.3807	21.8031	21.1601				+	21.1974	25.0924	24.6529	25.2066	26.622	12	12	12	29.6	29.6	29.6	57.316	0	45.977	26	3	10	11	11	A0Q838	A0Q838	401614	13	sp|A0Q838|CH60_FRATN 60 kDa chaperonin OS=Francisella tularensis subsp. novicida (strain U112) GN=groL PE=3 SV=1	By MS/MS	By MS/MS	By MS/MS	By MS/MS
22.1667	23.1976	23.6404	23.1762				+	22.8247	26.7683	25.7427	26.3307	27.9665	11	10	10	31.2	28.9	28.9	43.39	0	27.952	23	6	10	10	10	A0Q874	A0Q874	401614	15	sp|A0Q874|EFTU_FRATN Elongation factor Tu OS=Francisella tularensis subsp. novicida (strain U112) GN=tuf PE=3 SV=1	By MS/MS	By MS/MS	By MS/MS	By MS/MS
NaN	NaN	NaN	NaN				+	21.2422	25.2827	22.5237	24.5546	26.1404	1	1	1	1.6	1.6	1.6	52.918	0.0037037	1.9129	3	1	1	1	1	A0Q8C7	A0Q8C7	401614	16	tr|A0Q8C7|A0Q8C7_FRATN 2-oxoglutarate dehydrogenase complex, E2 component, dihydrolipoyltranssuccinase OS=Francisella tularensis subsp. novicida (strain U112) GN=sucB PE=3 SV=1	By MS/MS	By MS/MS	By matching	By MS/MS
22.3342	25.1618	22.2248	24.2481				+	22.74	27.1236	23.7939	26.4068	27.9357	2	1	1	3.9	2.5	2.5	55.421	0	4.2827	6	1	1	1	1	A0Q8E1	A0Q8E1	401614	18	sp|A0Q8E1|ATPA_FRATN ATP synthase subunit alpha OS=Francisella tularensis subsp. novicida (strain U112) GN=atpA PE=3 SV=1	By MS/MS	By MS/MS	By MS/MS	By MS/MS
20.5281	24.1874	20.8004	23.313					22.5954	27.4968	24.1873	26.8558	28.325	7	7	7	48.9	48.9	48.9	14.981	0	37.503	12	4	7	6	7	A9CLV8	A9CLV8	44689	21	tr|A9CLV8|A9CLV8_DICDI ATPase subunit 4 OS=Dictyostelium discoideum OX=44689 GN=atp4 PE=4 SV=1	By MS/MS	By MS/MS	By MS/MS	By MS/MS
NaN	21.2588	NaN	21.0192					18.1818	24.3549	20.4163	24.5229	25.4941	6	6	6	16.4	16.4	16.4	48.933	0	18.632	9	1	6	1	6	B0G0Z7	B0G0Z7	44689	23	tr|B0G0Z7|B0G0Z7_DICDI Beta-lactamase family protein OS=Dictyostelium discoideum OX=44689 GN=DDB_G0294597 PE=4 SV=1	By matching	By MS/MS	By MS/MS	By MS/MS
NaN	NaN	NaN	NaN					19.1154	23.4879	20.594	21.9087	24.0895	2	2	2	8.3	8.3	8.3	34.039	0	5.0949	2	1	2	1	1	B0G109;Q54JJ8	B0G109;Q54JJ8	44689;44689	25	tr|B0G109|B0G109_DICDI Patatin family protein OS=Dictyostelium discoideum OX=44689 GN=DDB_G0274499 PE=4 SV=1;tr|Q54JJ8|Q54JJ8_DICDI PNPLA domain-containing protein OS=Dictyostelium discoideum OX=44689 GN=DDB0187731 PE=4 SV=1	By matching	By MS/MS	By matching	By MS/MS
NaN	NaN	NaN	NaN					18.5175	21.9096	19.5437	21.2642	22.8571	1	1	1	13.5	13.5	13.5	12.165	0.0043764	1.7851	1	1	1	1	1	B0G119	B0G119	44689	27	tr|B0G119|B0G119_DICDI Peptidylprolyl isomerase OS=Dictyostelium discoideum OX=44689 GN=DDB_G0295681 PE=4 SV=1	By matching	By MS/MS	By matching	By matching
22.6811	24.2717	22.7526	24.2839					24.5353	28.0908	25.7687	28.485	29.4689	21	21	21	58.3	58.3	58.3	46.945	0	87.804	57	16	20	16	21	B0G141	B0G141	44689	28	tr|B0G141|B0G141_DICDI Glutathione S-transferase domain-containing protein OS=Dictyostelium discoideum OX=44689 GN=efa1G PE=4 SV=1	By MS/MS	By MS/MS	By MS/MS	By MS/MS
NaN	NaN	NaN	NaN					18.9427	20.5291	20.7723	22.5259	23.2313	3	3	3	25.1	25.1	25.1	20.347	0	4.8248	3	1	1	1	3	B0G192	B0G192	44689	30	tr|B0G192|B0G192_DICDI Isochorismatase hydrolase OS=Dictyostelium discoideum OX=44689 GN=DDB_G0295669 PE=3 SV=1	By matching	By matching	By matching	By MS/MS
23.0639	22.1569	23.2664	22.8464					25.1663	25.5645	26.2227	26.7073	28.0356	7	7	7	44.6	44.6	44.6	22.774	0	25.766	22	6	7	6	7	B0G197	B0G197	44689	31	tr|B0G197|B0G197_DICDI MaoC-like dehydratase domain-containing protein OS=Dictyostelium discoideum OX=44689 GN=DDB_G0294627 PE=4 SV=1	By MS/MS	By MS/MS	By MS/MS	By MS/MS
20.2428	18.8484	19.9001	18.5184					22.4505	22.5735	23.0746	22.5475	24.6831	6	6	6	5.4	5.4	5.4	132.25	0	9.9609	8	6	6	6	6	B0M0P5	B0M0P5	44689	32	sp|B0M0P5|DDB1_DICDI DNA damage-binding protein 1 OS=Dictyostelium discoideum OX=44689 GN=repE PE=1 SV=1	By MS/MS	By MS/MS	By MS/MS	By MS/MS
NaN	21.1992	NaN	20.3381					19.6385	24.1076	20.916	23.5139	24.9693	4	4	4	26.7	26.7	26.7	26.33	0	17.734	3	1	4	1	4	C7FZY2	C7FZY2	44689	33	tr|C7FZY2|C7FZY2_DICDI Ribonuclease T2 OS=Dictyostelium discoideum OX=44689 GN=DDB_G0295845 PE=3 SV=1	By MS/MS	By MS/MS	By MS/MS	By MS/MS
24.3342	22.6676	24.2343	23.0575					26.8341	26.9141	27.9289	27.4383	29.3483	24	24	24	46.1	46.1	46.1	56.082	0	102.37	61	23	18	22	21	C7G000;Q54RI3	C7G000;Q54RI3	44689;44689	36	tr|C7G000|C7G000_DICDI N-terminal delta endotoxin domain-containing protein OS=Dictyostelium discoideum OX=44689 GN=DDB_G0277083 PE=4 SV=1;tr|Q54RI3|Q54RI3_DICDI Endotoxin_N domain-containing protein OS=Dictyostelium discoideum OX=44689 GN=DDB0185375 PE=4	By MS/MS	By MS/MS	By MS/MS	By MS/MS
NaN	NaN	NaN	NaN					19.485	20.8408	20.5776	22.2631	23.1348	3	3	3	18.3	18.3	18.3	19.366	0.000757	2.1513	2	2	2	2	2	C7G005	C7G005	44689	37	tr|C7G005|C7G005_DICDI GCN5-related N-acetyltransferase OS=Dictyostelium discoideum OX=44689 GN=nat13 PE=4 SV=1	By MS/MS	By matching	By MS/MS	By MS/MS
22.8533	20.5536	22.5793	21.1508					25.0383	24.1825	25.8452	24.9058	27.1136	13	13	13	40.5	40.5	40.5	39.724	0	32.983	18	13	11	13	11	C7G007	C7G007	44689	38	tr|C7G007|C7G007_DICDI Uncharacterized protein OS=Dictyostelium discoideum OX=44689 GN=DDB_G0295725 PE=4 SV=1	By MS/MS	By MS/MS	By MS/MS	By MS/MS
20.7816	19.6889	20.3743	19.5724					21.9452	22.9959	22.8474	22.9902	24.7533	9	9	9	5.3	5.3	5.3	227.9	0	12.41	6	6	7	7	9	C7G046	C7G046	44689	39	sp|C7G046|Y6969_DICDI von Willebrand factor A domain-containing protein DDB_G0286969 OS=Dictyostelium discoideum OX=44689 GN=DDB_G0286969 PE=4 SV=1	By MS/MS	By MS/MS	By MS/MS	By MS/MS
21.4157	24.4193	22.1639	23.9492					23.7084	28.6763	25.8883	28.5393	29.7371	19	19	19	74.2	74.2	74.2	26.571	0	66.263	52	10	19	15	19	O00780	O00780	44689	76	sp|O00780|VATE_DICDI V-type proton ATPase subunit E OS=Dictyostelium discoideum OX=44689 GN=vatE PE=1 SV=1	By MS/MS	By MS/MS	By MS/MS	By MS/MS
24.2101	24.2636	24.7197	24.4986					25.1892	27.1282	26.6929	27.3632	28.796	9	9	9	63.7	63.7	63.7	20.682	0	83.302	20	8	8	9	8	O00909	O00909	44689	79	sp|O00909|ARF1_DICDI ADP-ribosylation factor 1 OS=Dictyostelium discoideum OX=44689 GN=arfA PE=1 SV=3	By MS/MS	By MS/MS	By MS/MS	By MS/MS
22.3428	25.7465	22.6814	24.6655					23.5556	28.9668	24.8356	28.1075	29.6733	12	12	12	17.1	17.1	17.1	85.5	0	33.595	26	11	12	10	12	O21042	O21042	44689	83	sp|O21042|COX1_DICDI Cytochrome c oxidase subunit 1+2 OS=Dictyostelium discoideum OX=44689 GN=cox1/2 PE=2 SV=1	By MS/MS	By MS/MS	By MS/MS	By MS/MS
21.1903	25.0103	21.5233	24.1508					22.439	28.0584	24.5973	27.4172	28.8677	8	8	8	16.8	16.8	16.8	50.233	0	32.411	12	3	8	6	8	O21049	O21049	44689	85	sp|O21049|COX3_DICDI Cytochrome c oxidase subunit 3 OS=Dictyostelium discoideum OX=44689 GN=cox3 PE=3 SV=1	By MS/MS	By MS/MS	By MS/MS	By MS/MS
23.083	25.4333	24.3496	24.996					24.3287	29.038	27.4762	28.6861	30.1494	9	9	9	24.5	24.5	24.5	41.12	0	120.62	42	6	9	9	9	O76856	O76856	44689	90	sp|O76856|CATD_DICDI Cathepsin D OS=Dictyostelium discoideum OX=44689 GN=ctsD PE=1 SV=1	By MS/MS	By MS/MS	By MS/MS	By MS/MS
21.0034	23.5237	21.4346	23.452					22.3828	26.6284	23.5852	26.8016	27.831	6	6	6	48.7	48.7	48.7	17.841	0	29.208	16	4	6	4	6	O77082	O77082	44689	91	sp|O77082|RS10_DICDI 40S ribosomal protein S10 OS=Dictyostelium discoideum OX=44689 GN=rps10 PE=1 SV=3	By MS/MS	By MS/MS	By MS/MS	By MS/MS
26.4851	24.9525	26.0834	25.4023					29.0697	29.2269	29.7242	29.8329	31.499	28	28	28	60.1	60.1	60.1	55.679	0	183.43	110	26	27	27	28	O77229	O77229	44689	92	sp|O77229|CATA_DICDI Catalase-A OS=Dictyostelium discoideum OX=44689 GN=catA PE=2 SV=2	By MS/MS	By MS/MS	By MS/MS	By MS/MS
19.0825	21.1448	19.6511	21.3645					20.0761	23.4751	21.8125	23.903	24.9376	4	4	4	29.9	29.9	29.9	18.579	0	10.515	8	3	4	2	4	O77257	O77257	44689	93	sp|O77257|SCTA_DICDI Secreted protein A OS=Dictyostelium discoideum OX=44689 GN=p17 PE=1 SV=1	By MS/MS	By MS/MS	By MS/MS	By MS/MS
21.4979	23.1401	22.6417	23.3616					22.0571	26.1086	25.0933	26.4165	27.5904	16	16	16	56.4	56.4	56.4	44.238	0	74.494	20	8	14	15	16	O96621	O96621	44689	94	sp|O96621|ARP2_DICDI Actin-related protein 2 OS=Dictyostelium discoideum OX=44689 GN=arpB PE=1 SV=1	By MS/MS	By MS/MS	By MS/MS	By MS/MS
20.3107	22.3969	21.2386	22.2922					21.8542	25.7363	23.8099	25.7442	26.9606	7	7	7	22.2	22.2	22.2	41.065	0	19.716	12	4	7	5	7	O96622	O96622	44689	95	sp|O96622|ARPC1_DICDI Actin-related protein 2/3 complex subunit 1 OS=Dictyostelium discoideum OX=44689 GN=arcA PE=1 SV=1	By matching	By MS/MS	By MS/MS	By MS/MS
20.355	22.1728	20.9147	22.4924					21.2529	26.2477	24.3033	26.5322	27.5748	12	12	12	50.2	50.2	50.2	32.932	0	32.259	18	4	12	9	12	O96623	O96623	44689	96	sp|O96623|ARPC2_DICDI Actin-related protein 2/3 complex subunit 2 OS=Dictyostelium discoideum OX=44689 GN=arcB PE=1 SV=1	By matching	By MS/MS	By MS/MS	By MS/MS
20.972	22.0931	21.9572	22.3755					22.3526	24.7976	24.5758	25.5834	26.7103	5	5	5	34.5	34.5	34.5	19.547	0	14.64	12	5	4	5	5	O96624	O96624	44689	97	sp|O96624|ARPC3_DICDI Actin-related protein 2/3 complex subunit 3 OS=Dictyostelium discoideum OX=44689 GN=arcC PE=1 SV=1	By MS/MS	By MS/MS	By MS/MS	By MS/MS
20.1509	22.1314	20.9644	22.332					21.6932	25.7108	24.0988	26.0695	27.1283	7	7	7	34.3	34.3	34.3	19.602	0	17.908	19	5	7	7	7	O96625	O96625	44689	98	sp|O96625|ARPC4_DICDI Actin-related protein 2/3 complex subunit 4 OS=Dictyostelium discoideum OX=44689 GN=arcD PE=1 SV=1	By MS/MS	By MS/MS	By MS/MS	By MS/MS
NaN	21.2987	NaN	20.5552					21.0309	23.1845	21.6352	23.2483	24.5695	3	3	3	29.7	29.7	29.7	15.137	0	4.4744	2	1	3	1	3	O96626	O96626	44689	99	sp|O96626|ARPC5_DICDI Actin-related protein 2/3 complex subunit 5 OS=Dictyostelium discoideum OX=44689 GN=arcE PE=1 SV=1	By matching	By MS/MS	By MS/MS	By MS/MS
19.5267	21.5236	19.8683	21.2925					21.499	24.4523	22.6024	24.1883	25.6153	8	8	8	13.7	13.7	13.7	69.407	0	19.263	10	6	8	5	8	O96759	O96759	44689	100	sp|O96759|ADAS_DICDI Alkyldihydroxyacetonephosphate synthase OS=Dictyostelium discoideum OX=44689 GN=eapA PE=1 SV=1	By MS/MS	By MS/MS	By MS/MS	By MS/MS
23.7524	21.9015	23.7051	21.9998					24.5853	24.0972	25.6185	24.5982	26.8388	4	4	4	27.9	27.9	27.9	22.516	0	15.683	9	4	3	4	4	O97113	O97113	44689	101	sp|O97113|CAD2_DICDI Putative calcium-dependent cell adhesion molecule 2 OS=Dictyostelium discoideum OX=44689 GN=cad2 PE=2 SV=1	By MS/MS	By MS/MS	By MS/MS	By MS/MS
26.5192	28.3006	26.4112	27.5571					29.0911	31.8717	30.1178	31.7809	33.1233	25	25	25	67.3	67.3	67.3	33.468	0	127.34	110	25	25	25	25	O97470	O97470	44689	102	sp|O97470|ADT_DICDI Mitochondrial substrate carrier family protein ancA OS=Dictyostelium discoideum OX=44689 GN=ancA PE=1 SV=1	By MS/MS	By MS/MS	By MS/MS	By MS/MS
21.459	21.6864	21.8355	21.7754					22.7162	24.4693	24.0571	24.816	26.2004	9	9	9	71.1	71.1	71.1	17.151	0	35.956	10	8	9	9	9	P02599	P02599	44689	103	sp|P02599|CALM_DICDI Calmodulin OS=Dictyostelium discoideum OX=44689 GN=calA PE=1 SV=3	By MS/MS	By MS/MS	By MS/MS	By MS/MS
27.0984	24.6166	27.2005	24.9069					27.9471	27.0529	29.1423	27.4955	30.1359	21	9	9	93.7	51.8	51.8	28.258	0	129.68	21	9	9	9	9	P02886	P02886	44689	104	sp|P02886|DIS1A_DICDI Discoidin-1 subunit A OS=Dictyostelium discoideum OX=44689 GN=dscA-1 PE=1 SV=3	By MS/MS	By MS/MS	By MS/MS	By MS/MS
NaN	NaN	NaN	NaN					NaN	NaN	NaN	NaN	NaN	21	3	3	91.7	19.4	19.4	28.391	0	76.296	0	3	3	3	3	P02887	P02887	44689	105	sp|P02887|DIS1B_DICDI Discoidin-1 subunit B/C OS=Dictyostelium discoideum OX=44689 GN=dscC-1 PE=1 SV=1	By MS/MS	By MS/MS	By MS/MS	By MS/MS
28.5711	26.8433	28.7616	26.9096					29.4709	29.5769	31.0558	29.7098	32.1161	22	22	2	93.7	93.7	14.2	28.306	0	323.31	72	2	2	2	2	P02888	P02888	44689	106	sp|P02888|DIS1D_DICDI Discoidin-1 subunit D OS=Dictyostelium discoideum OX=44689 GN=dscD-1 PE=1 SV=2	By MS/MS	By MS/MS	By MS/MS	By MS/MS
21.438	22.9995	22.1258	23.1692					23.8483	27.4456	25.9494	28.0057	28.9873	34	34	34	49.5	49.5	49.5	97.357	0	132.33	69	19	33	29	33	P05095	P05095	44689	108	sp|P05095|ACTNA_DICDI Alpha-actinin A OS=Dictyostelium discoideum OX=44689 GN=abpA PE=1 SV=2	By MS/MS	By MS/MS	By MS/MS	By MS/MS
21.7519	NaN	NaN	22.1072					22.4855	23.4583	22.2741	24.5333	25.4785	6	2	2	13.2	5.5	5.5	42.531	0	3.4071	3	2	1	1	2	P07828	P07828	44689	110	sp|P07828|ACT18_DICDI Actin-18 OS=Dictyostelium discoideum OX=44689 GN=act18 PE=3 SV=3	By MS/MS	By matching	By MS/MS	By MS/MS
27.3885	29.008	28.2375	29.0216					28.8787	32.0565	30.8727	32.234	33.4795	23	23	4	70.5	70.5	14.4	41.732	0	262.05	108	3	4	4	4	P07830;Q54GX7;Q553U6;Q54HF1;Q54HF0;Q54HE7;Q54HE9	P07830;Q54GX7;Q553U6	44689;44689;44689;44689;44689;44689;44689	112	sp|P07830|ACT1_DICDI Major actin OS=Dictyostelium discoideum OX=44689 GN=act1 PE=1 SV=2;sp|Q54GX7|ACT10_DICDI Actin-10 OS=Dictyostelium discoideum OX=44689 GN=act10 PE=1 SV=1;sp|Q553U6|ACT22_DICDI Putative actin-22 OS=Dictyostelium discoideum OX=44689 GN=a	By MS/MS	By MS/MS	By MS/MS	By MS/MS
19.0017	22.4246	19.9356	22.2458					22.8832	28.5491	25.4048	28.6467	29.6885	67	67	67	36.9	36.9	36.9	243.78	0	251.38	112	13	63	32	65	P08799	P08799	44689	113	sp|P08799|MYS2_DICDI Myosin-2 heavy chain OS=Dictyostelium discoideum OX=44689 GN=mhcA PE=1 SV=3	By matching	By MS/MS	By MS/MS	By MS/MS
19.6528	20.5047	20.7642	20.5393					21.2757	23.759	23.5694	23.9261	25.4274	6	6	6	15.7	15.7	15.7	57.885	0	14.443	10	5	6	5	6	P08800	P08800	44689	114	sp|P08800|UGPA1_DICDI UTP--glucose-1-phosphate uridylyltransferase 1 OS=Dictyostelium discoideum OX=44689 GN=uppA PE=2 SV=2	By MS/MS	By MS/MS	By MS/MS	By MS/MS
NaN	20.7249	NaN	20.6354					19.3844	23.1471	21.1639	23.2347	24.4036	3	3	3	27.3	27.3	27.3	16.246	0	12.45	3	2	3	2	3	P09402	P09402	44689	115	sp|P09402|MLE_DICDI Myosin, essential light chain OS=Dictyostelium discoideum OX=44689 GN=mlcE PE=2 SV=2	By matching	By MS/MS	By matching	By MS/MS
19.4049	21.1894	20.5767	21.1665					20.6382	24.3626	23.7061	24.7109	25.9394	8	8	8	19.5	19.5	19.5	52.518	0	19.399	13	4	7	6	8	P09556	P09556	44689	116	sp|P09556|UMPS_DICDI Uridine 5-monophosphate synthase OS=Dictyostelium discoideum OX=44689 GN=pyr56 PE=1 SV=2	By matching	By MS/MS	By MS/MS	By MS/MS
19.8123	22.4279	19.6903	21.6965					20.5897	25.7997	21.6016	25.05	26.5449	7	7	7	16.5	16.5	16.5	59.201	0	22.534	12	2	7	3	6	P0C7B6	P0C7B6	44689	117	sp|P0C7B6|GLNA2_DICDI Type-1 glutamine synthetase 2 OS=Dictyostelium discoideum OX=44689 GN=glnA2 PE=1 SV=1	By matching	By MS/MS	By MS/MS	By MS/MS
NaN	21.1915	NaN	20.725					17.9223	23.9764	19.4668	23.6577	24.8723	4	4	4	17.5	17.5	17.5	23.409	0	9.3041	6	1	4	1	4	P0C7W5	P0C7W5	44689	118	sp|P0C7W5|Y6649_DICDI Uncharacterized protein DDB_G0281707 OS=Dictyostelium discoideum OX=44689 GN=DDB_G0281707 PE=4 SV=1	By matching	By MS/MS	By matching	By MS/MS
24.2327	27.0001	24.739	26.7601					26.8961	31.1437	28.2769	30.9944	32.2082	24	24	24	49	49	49	49.662	0	105.11	98	18	24	21	24	P0CT32;P0CT31	P0CT32;P0CT31	44689;44689	120	sp|P0CT32|EF1A2_DICDI Elongation factor 1-alpha OS=Dictyostelium discoideum OX=44689 GN=eef1a2 PE=1 SV=1;sp|P0CT31|EF1A1_DICDI Elongation factor 1-alpha OS=Dictyostelium discoideum OX=44689 GN=eef1a1 PE=1 SV=1	By MS/MS	By MS/MS	By MS/MS	By MS/MS
28.9084	25.7493	28.2768	26.8995					30.1999	29.2012	30.7251	30.5245	32.2675	15	15	15	85.4	85.4	85.4	15.224	0	131.8	95	15	13	14	15	P0DJ27;P0DJ26	P0DJ27;P0DJ26	44689;44689	121	sp|P0DJ27|COFB_DICDI Cofilin-1B OS=Dictyostelium discoideum OX=44689 GN=cofB PE=1 SV=1;sp|P0DJ26|COFA_DICDI Cofilin-1A OS=Dictyostelium discoideum OX=44689 GN=cofA PE=1 SV=1	By MS/MS	By MS/MS	By MS/MS	By MS/MS
22.3515	23.5446	22.7743	23.3819					24.1242	27.1299	25.8001	27.1448	28.4706	13	13	13	40.9	40.9	40.9	39.87	0	40.421	29	9	12	9	13	P10733	P10733	44689	122	sp|P10733|SEVE_DICDI Severin OS=Dictyostelium discoideum OX=44689 GN=sevA PE=1 SV=1	By MS/MS	By MS/MS	By MS/MS	By MS/MS
23.5647	24.7758	24.5265	24.8928					26.3155	28.7822	28.1274	29.2448	30.4576	25	25	25	49.9	49.9	49.9	47.28	0	79.725	84	23	23	24	25	P10819	P10819	44689	123	sp|P10819|SAHH_DICDI Adenosylhomocysteinase OS=Dictyostelium discoideum OX=44689 GN=sahA PE=1 SV=2	By MS/MS	By MS/MS	By MS/MS	By MS/MS
22.2089	19.7155	21.369	20.0554					24.2649	23.4259	24.7804	24.2324	26.2527	10	10	10	26.9	26.9	26.9	58.132	0	20.91	19	9	7	10	8	P11872	P11872	44689	124	sp|P11872|M3R_DICDI cAMP-regulated M3R protein OS=Dictyostelium discoideum OX=44689 GN=prtB PE=2 SV=4	By MS/MS	By MS/MS	By MS/MS	By MS/MS
20.0894	22.3389	19.8672	22.147					20.7805	24.4001	21.6204	24.469	25.5865	7	7	7	35	35	35	27.932	0	17.186	7	3	7	4	6	P11874	P11874	44689	125	sp|P11874|RL7_DICDI 60S ribosomal protein L7 OS=Dictyostelium discoideum OX=44689 GN=rpl7 PE=1 SV=3	By MS/MS	By MS/MS	By MS/MS	By MS/MS
22.9829	22.7287	23.4261	23.1138					24.3091	25.9184	26.0303	26.3683	27.8347	11	11	11	41.9	41.9	41.9	30.694	0	40.175	27	10	11	11	11	P13021	P13021	44689	126	sp|P13021|CAPZB_DICDI F-actin-capping protein subunit beta OS=Dictyostelium discoideum OX=44689 GN=acpA PE=1 SV=1	By MS/MS	By MS/MS	By MS/MS	By MS/MS
23.1	22.8742	23.9012	23.3506					24.2037	25.3235	26.0545	26.0605	27.5825	9	9	9	49.5	49.5	49.5	31.163	0	74.089	16	8	9	9	9	P13022	P13022	44689	127	sp|P13022|CAPZA_DICDI F-actin-capping protein subunit alpha OS=Dictyostelium discoideum OX=44689 GN=acpB PE=1 SV=1	By MS/MS	By MS/MS	By MS/MS	By MS/MS
22.0025	25.0637	22.4849	24.5984					23.8004	28.8455	25.4685	28.5389	29.7979	15	15	15	51.4	51.4	51.4	27.52	0	72.531	40	11	14	14	15	P13023	P13023	44689	128	sp|P13023|RL8_DICDI 60S ribosomal protein L8 OS=Dictyostelium discoideum OX=44689 GN=rpl8 PE=1 SV=2	By MS/MS	By MS/MS	By MS/MS	By MS/MS
21.7102	22.5777	22.4397	23.6753					22.1546	25.131	23.9841	26.2875	27.0599	2	2	2	18.6	18.6	18.6	13.456	0	7.1874	8	2	1	2	2	P13231	P13231	44689	129	sp|P13231|HATA_DICDI Hisactophilin-1 OS=Dictyostelium discoideum OX=44689 GN=hatA PE=1 SV=3	By MS/MS	By MS/MS	By MS/MS	By MS/MS
24.4583	24.3583	24.6508	23.8905					27.5525	29.0213	28.8697	28.7413	30.6467	33	33	33	49.6	49.6	49.6	92.206	0	208.28	103	31	32	33	32	P13466	P13466	44689	130	sp|P13466|GELA_DICDI Gelation factor OS=Dictyostelium discoideum OX=44689 GN=abpC PE=1 SV=1	By MS/MS	By MS/MS	By MS/MS	By MS/MS
23.6809	24.9048	23.897	24.5811					25.4928	28.4473	26.9056	28.3263	29.7056	13	13	13	69.2	69.2	69.2	17.09	0	54.222	42	12	13	12	13	P13651	P13651	44689	131	sp|P13651|IF5A_DICDI Eukaryotic translation initiation factor 5A OS=Dictyostelium discoideum OX=44689 GN=eif5a PE=1 SV=2	By MS/MS	By MS/MS	By MS/MS	By MS/MS
21.1846	22.9446	21.4008	22.8731					22.0741	26.119	23.7231	25.8651	27.182	9	9	9	23.3	23.3	23.3	59.787	0	35.898	18	4	8	7	8	P13723	P13723	44689	132	sp|P13723|HEXA1_DICDI Beta-hexosaminidase subunit A1 OS=Dictyostelium discoideum OX=44689 GN=hexa1 PE=1 SV=1	By MS/MS	By MS/MS	By MS/MS	By MS/MS
NaN	NaN	NaN	NaN					18.5154	21.649	20.0478	22.4997	23.3481	2	2	2	14.9	14.9	14.9	18.323	0	5.167	3	1	2	1	2	P13833	P13833	44689	133	sp|P13833|MLR_DICDI Myosin regulatory light chain OS=Dictyostelium discoideum OX=44689 GN=mlcR PE=2 SV=1	By matching	By MS/MS	By MS/MS	By MS/MS
NaN	21.6593	19.475	21.695					20.9705	25.2646	21.627	25.505	26.4741	8	8	8	38.9	38.9	38.9	21.203	0	16.77	9	4	8	3	8	P14132	P14132	44689	134	sp|P14132|RS9_DICDI 40S ribosomal protein S9 OS=Dictyostelium discoideum OX=44689 GN=rps9 PE=1 SV=1	By MS/MS	By MS/MS	By MS/MS	By MS/MS
22.2972	23.925	22.8963	24.0002					24.1437	27.3294	25.8049	27.5527	28.7217	12	12	12	43.3	43.3	43.3	38.555	0	57.616	26	8	11	11	11	P14326;Q54K46;Q54FB4	P14326;Q54K46;Q54FB4	44689;44689;44689	136	sp|P14326|VSH5_DICDI Vegetative-specific protein H5 OS=Dictyostelium discoideum OX=44689 GN=cinB PE=2 SV=2;tr|Q54K46|Q54K46_DICDI Abhydrolase_3 domain-containing protein OS=Dictyostelium discoideum OX=44689 GN=DDB0187546 PE=4 SV=1;tr|Q54FB4|Q54FB4_DICDI Ab	By MS/MS	By MS/MS	By MS/MS	By MS/MS
19.9855	22.786	20.17	22.4526					20.4789	25.3329	22.6551	25.1739	26.394	5	5	5	26.9	26.9	26.9	21.612	0	11.724	5	3	5	4	5	P14329	P14329	44689	137	sp|P14329|RL19_DICDI 60S ribosomal protein L19 OS=Dictyostelium discoideum OX=44689 GN=rpl19 PE=1 SV=1	By matching	By MS/MS	By matching	By MS/MS
21.6995	22.0124	22.2586	22.4981					22.2771	23.9347	23.7491	24.724	25.9072	3	3	3	20	20	20	17.836	0	15.238	7	2	3	2	3	Q54V27;P14330	Q54V27;P14330	44689;44689	138	tr|Q54V27|Q54V27_DICDI Uncharacterized protein OS=Dictyostelium discoideum OX=44689 GN=lmcA PE=4 SV=1;sp|P14330|VSV4_DICDI Vegetative-specific protein V4 OS=Dictyostelium discoideum OX=44689 GN=lmcB PE=2 SV=2	By MS/MS	By MS/MS	By MS/MS	By MS/MS
27.8559	26.2177	27.6484	26.6091					29.3546	29.2666	30.2607	29.9566	31.7694	7	7	7	44.2	44.2	44.2	17.448	0	71.698	131	7	6	7	6	P14797;P14794;P0CG77;P0CG88;P0CG80;P0CG81;P0CG79;P0CG76;P0CG78;Q54V68	P14797;P14794;P0CG77;P0CG88;P0CG80;P0CG81;P0CG79;P0CG76;P0CG78	44689;44689;44689;44689;44689;44689;44689;44689;44689;44689	139	sp|P14797|RS27A_DICDI Ubiquitin-40S ribosomal protein S27a OS=Dictyostelium discoideum OX=44689 GN=ubqC PE=1 SV=2;sp|P14794|RL40_DICDI Ubiquitin-60S ribosomal protein L40 OS=Dictyostelium discoideum OX=44689 GN=ubqB PE=1 SV=2;sp|P0CG77|UBIQD_DICDI Polyubiq	By MS/MS	By MS/MS	By MS/MS	By MS/MS
19.6079	21.7921	18.6532	21.7563					21.7925	24.5946	22.6563	24.5306	25.8339	5	5	5	31.7	31.7	31.7	21.333	0	22.936	12	4	5	3	5	P15064;P03967	P15064	44689;44689	140	sp|P15064|RASG_DICDI Ras-like protein rasG OS=Dictyostelium discoideum OX=44689 GN=rasG PE=1 SV=1	By MS/MS	By MS/MS	By MS/MS	By MS/MS
22.4513	25.1443	23.0106	24.7974					26.0358	30.4824	27.7964	30.4332	31.5986	50	50	50	56.9	56.9	56.9	92.658	0	211.95	135	33	48	38	46	P15112;Q54JV1	P15112	44689;44689	141	sp|P15112|EF2_DICDI Elongation factor 2 OS=Dictyostelium discoideum OX=44689 GN=efbA PE=1 SV=2	By MS/MS	By MS/MS	By MS/MS	By MS/MS
NaN	19.2365	19.3593	19.6081					19.1284	21.5867	21.3032	22.1104	23.3696	3	3	3	11.2	11.2	11.2	35.395	0	7.8207	3	2	3	3	3	P15808	P15808	44689	142	sp|P15808|THY1_DICDI Flavin-dependent thymidylate synthase OS=Dictyostelium discoideum OX=44689 GN=thyA PE=3 SV=2	By matching	By MS/MS	By MS/MS	By MS/MS
22.0259	24.7533	22.1616	24.5022					23.9582	28.4371	25.2919	28.4598	29.5573	11	11	11	40.1	40.1	40.1	22.396	0	38.531	32	7	10	8	11	P16168	P16168	44689	143	sp|P16168|RL11_DICDI 60S ribosomal protein L11 OS=Dictyostelium discoideum OX=44689 GN=rpl11 PE=1 SV=2	By MS/MS	By MS/MS	By MS/MS	By MS/MS
20.5806	20.1758	20.5028	20.1307					21.7999	22.7573	22.0659	23.2304	24.5738	4	3	3	56.9	42.2	42.2	11.817	0	12.854	7	3	2	2	3	P16642	P16642	44689	144	sp|P16642|CSBA_DICDI Glycoprotein 24A OS=Dictyostelium discoideum OX=44689 GN=csbA PE=2 SV=1	By MS/MS	By MS/MS	By MS/MS	By MS/MS
24.4133	23.2781	24.2296	24.1514					25.3743	25.9747	26.4682	26.9242	28.2963	6	6	5	63.1	63.1	48.5	11.804	0	24.76	21	4	5	5	5	P16643	P16643	44689	145	sp|P16643|CSBB_DICDI Glycoprotein 24B OS=Dictyostelium discoideum OX=44689 GN=csbB PE=2 SV=1	By MS/MS	By MS/MS	By MS/MS	By MS/MS
NaN	20.0334	18.6391	20.1583					18.7384	23.4759	21.5132	23.7046	24.778	8	8	8	25.8	25.8	25.8	40.187	0	11.508	7	2	8	6	7	P16894;P16051	P16894	44689;44689	146	sp|P16894|GPA1_DICDI Guanine nucleotide-binding protein alpha-1 subunit OS=Dictyostelium discoideum OX=44689 GN=gpaA PE=2 SV=1	By MS/MS	By MS/MS	By MS/MS	By MS/MS
21.1122	21.9919	21.4041	22.2577					21.8298	24.9336	23.3768	25.0195	26.2656	6	6	6	27.4	27.4	27.4	21.006	0	19.682	15	4	6	4	6	P18613	P18613	44689	147	sp|P18613|RAPA_DICDI Ras-related protein rapA OS=Dictyostelium discoideum OX=44689 GN=rapA PE=1 SV=1	By MS/MS	By MS/MS	By MS/MS	By MS/MS
22.8676	22.908	23.5065	23.7358					24.5931	26.1602	25.8298	27.2736	28.2633	7	7	7	29.4	29.4	29.4	35.339	0	33.071	16	6	6	7	7	P19198	P19198	44689	148	sp|P19198|CAP1_DICDI cAMP-binding protein 1 OS=Dictyostelium discoideum OX=44689 GN=capA-1 PE=2 SV=2	By MS/MS	By MS/MS	By MS/MS	By MS/MS
19.1575	20.9566	19.7627	21.0535					21.305	25.5734	23.7112	25.7759	26.8824	23	23	23	11.6	11.6	11.6	246.02	0	42.012	30	7	19	14	21	P20054	P20054	44689	149	sp|P20054|PYR1_DICDI Protein PYR1-3 OS=Dictyostelium discoideum OX=44689 GN=pyr1-3 PE=1 SV=3	By matching	By MS/MS	By MS/MS	By MS/MS
22.4866	22.7609	22.4607	22.9321					23.0228	24.9357	23.7916	25.2612	26.5067	4	4	3	23.6	23.6	18.3	23.243	0	11.149	3	2	3	2	3	P20790;P20791	P20790;P20791	44689;44689	151	sp|P20790|RAB8A_DICDI Ras-related protein Rab-8A OS=Dictyostelium discoideum OX=44689 GN=rab8A PE=3 SV=1;sp|P20791|RAB8B_DICDI Ras-related protein Rab-8B OS=Dictyostelium discoideum OX=44689 GN=rab8B PE=2 SV=1	By MS/MS	By MS/MS	By MS/MS	By MS/MS
19.9931	21.2189	20.6827	21.2153					22.3378	24.8828	24.0217	25.2196	26.4605	10	10	10	19.3	19.3	19.3	61.065	0	19.493	18	8	9	10	10	P21837	P21837	44689	152	sp|P21837|CRYS_DICDI Crystal protein OS=Dictyostelium discoideum OX=44689 GN=cryS PE=1 SV=1	By MS/MS	By MS/MS	By MS/MS	By MS/MS
18.8535	20.7462	19.7898	20.6457					19.3159	24.0906	22.0642	23.9681	25.2285	8	8	8	16.2	16.2	16.2	47.285	0	22.646	11	2	8	4	7	P21900	P21900	44689	153	sp|P21900|PURA_DICDI Adenylosuccinate synthetase OS=Dictyostelium discoideum OX=44689 GN=purA PE=1 SV=1	By matching	By MS/MS	By MS/MS	By MS/MS
NaN	NaN	NaN	NaN					21.4409	23.6025	22.9449	23.6828	25.1459	1	1	1	12.3	12.3	12.3	10.509	0	4.596	2	1	1	1	1	P22683	P22683	44689	155	sp|P22683|RLA2_DICDI 60S acidic ribosomal protein P2 OS=Dictyostelium discoideum OX=44689 GN=rplp2 PE=1 SV=3	By MS/MS	By matching	By MS/MS	By matching
21.0996	23.0222	21.514	23.1647					22.5426	26.4832	24.1565	26.7166	27.7701	10	10	10	52.1	52.1	52.1	32.853	0	38.786	20	6	10	8	9	P22685	P22685	44689	156	sp|P22685|RLA0_DICDI 60S acidic ribosomal protein P0 OS=Dictyostelium discoideum OX=44689 GN=rplp0 PE=1 SV=2	By MS/MS	By MS/MS	By MS/MS	By MS/MS
27.9286	25.6358	27.7189	26.2862					29.6111	28.7379	30.454	29.723	31.7552	10	10	10	71	71	71	16.794	0	65.991	71	10	9	10	10	P22887	P22887	44689	157	sp|P22887|NDKC_DICDI Nucleoside diphosphate kinase, cytosolic OS=Dictyostelium discoideum OX=44689 GN=ndkC-1 PE=1 SV=1	By MS/MS	By MS/MS	By MS/MS	By MS/MS
24.3589	22.3799	24.4792	23.1098					26.4939	26.0441	27.6717	26.9652	28.9217	16	16	16	53.6	53.6	53.6	33.352	0	58.237	43	15	14	16	15	P24005	P24005	44689	158	sp|P24005|ACTB_DICDI Calcium-regulated actin-bundling protein OS=Dictyostelium discoideum OX=44689 GN=abpB PE=1 SV=1	By MS/MS	By MS/MS	By MS/MS	By MS/MS
24.3994	24.2754	24.366	23.9747					26.9413	28.4286	27.9144	28.2705	29.9908	19	19	19	33.8	33.8	33.8	51.171	0	58.257	64	18	19	18	19	P24639	P24639	44689	159	sp|P24639|ANXA7_DICDI Annexin A7 OS=Dictyostelium discoideum OX=44689 GN=nxnA PE=1 SV=1	By MS/MS	By MS/MS	By MS/MS	By MS/MS
19.224	21.1278	20.5583	21.4533					20.8832	25.1086	23.4216	25.7524	26.6579	14	14	14	11	11	11	193.6	0	36.063	23	5	13	7	14	P25870	P25870	44689	161	sp|P25870|CLH_DICDI Clathrin heavy chain OS=Dictyostelium discoideum OX=44689 GN=chcA PE=1 SV=1	By matching	By MS/MS	By MS/MS	By MS/MS
28.1868	26.271	28.18	27.033					30.3304	29.5753	31.3393	30.6304	32.6042	12	12	12	70.6	70.6	70.6	13.064	0	77.935	74	12	11	12	11	P26199	P26199	44689	162	sp|P26199|PROF1_DICDI Profilin-1 OS=Dictyostelium discoideum OX=44689 GN=proA PE=2 SV=1	By MS/MS	By MS/MS	By MS/MS	By MS/MS
27.7079	25.0242	27.351	26.0242					29.7302	28.7433	30.4245	29.6811	31.762	8	8	8	54.8	54.8	54.8	12.729	0	42.315	75	8	8	8	8	P26200	P26200	44689	163	sp|P26200|PROF2_DICDI Profilin-2 OS=Dictyostelium discoideum OX=44689 GN=proB PE=1 SV=1	By MS/MS	By MS/MS	By MS/MS	By MS/MS
NaN	21.1185	NaN	20.5823					19.9442	24.1568	20.2266	23.783	25.0761	3	3	3	32.3	32.3	32.3	10.666	0	6.6554	6	1	3	1	3	P26310	P26310	44689	164	sp|P26310|COX6_DICDI Cytochrome c oxidase polypeptide 6, mitochondrial OS=Dictyostelium discoideum OX=44689 GN=cxfA PE=1 SV=2	By matching	By MS/MS	By matching	By MS/MS
21.5373	23.0844	22.0871	23.2435					24.0444	27.546	25.9915	27.9468	29.0049	21	21	21	56.4	56.4	56.4	49.214	0	73.684	58	15	21	18	21	P27133	P27133	44689	165	sp|P27133|COROA_DICDI Coronin-A OS=Dictyostelium discoideum OX=44689 GN=corA PE=1 SV=2	By MS/MS	By MS/MS	By MS/MS	By MS/MS
22.1551	24.8692	22.4856	24.5145					24.0534	28.635	25.4328	28.5041	29.6802	15	15	15	55.5	55.5	55.5	28.717	0	81.582	46	11	15	13	15	P27685	P27685	44689	166	sp|P27685|RS2_DICDI 40S ribosomal protein S2 OS=Dictyostelium discoideum OX=44689 GN=rps2 PE=1 SV=1	By MS/MS	By MS/MS	By MS/MS	By MS/MS
26.9915	24.6831	26.7235	25.87					28.4605	27.3967	29.3052	29.1022	30.7338	10	10	10	94.2	94.2	94.2	11.796	0	93.963	75	10	9	10	10	P29447	P29447	44689	167	sp|P29447|THIO3_DICDI Thioredoxin-3 OS=Dictyostelium discoideum OX=44689 GN=trxC PE=3 SV=2	By MS/MS	By MS/MS	By MS/MS	By MS/MS
22.1539	25.0454	22.2875	24.7481					24.1424	28.9619	25.4908	28.7643	29.9602	7	7	7	87.5	87.5	87.5	13.497	0	66.227	28	5	7	6	7	P29505	P29505	44689	168	sp|P29505|COX5_DICDI Cytochrome c oxidase subunit 5 OS=Dictyostelium discoideum OX=44689 GN=cxeA PE=1 SV=3	By MS/MS	By MS/MS	By MS/MS	By MS/MS
20.2423	20.4217	20.7578	20.889					20.9815	23.9508	23.9608	24.5791	25.8306	6	6	6	12.5	12.5	12.5	79.561	0	19.295	14	4	6	6	6	P32073	P32073	44689	170	sp|P32073|GUAA_DICDI GMP synthase [glutamine-hydrolyzing] OS=Dictyostelium discoideum OX=44689 GN=guaA PE=1 SV=2	By MS/MS	By MS/MS	By MS/MS	By MS/MS
19.3624	21.8106	19.6215	21.5183					20.6155	25.0785	22.4318	25.2823	26.3153	12	12	12	30.4	30.4	30.4	50.96	0	33.167	13	3	11	5	12	P32255	P32255	44689	173	sp|P32255|TBA_DICDI Tubulin alpha chain OS=Dictyostelium discoideum OX=44689 GN=tubA PE=1 SV=1	By MS/MS	By MS/MS	By MS/MS	By MS/MS
20.3492	22.6092	20.8953	22.5065					22.4823	26.0787	23.986	26.25	27.3674	12	12	12	38.9	38.9	38.9	51.335	0	51.359	21	7	12	8	12	P32256	P32256	44689	174	sp|P32256|TBB_DICDI Tubulin beta chain OS=Dictyostelium discoideum OX=44689 GN=tubB PE=1 SV=2	By MS/MS	By MS/MS	By MS/MS	By MS/MS
22.2046	23.2792	22.5259	23.2031					24.384	27.1297	25.834	27.251	28.5325	14	14	14	71.7	71.7	71.7	24.046	0	46.036	38	9	14	11	13	P33519	P33519	44689	175	sp|P33519|RAN_DICDI GTP-binding nuclear protein Ran OS=Dictyostelium discoideum OX=44689 GN=ranA PE=1 SV=1	By MS/MS	By MS/MS	By MS/MS	By MS/MS
NaN	20.1157	NaN	19.9323					21.3685	21.8751	21.8684	21.8668	23.7601	2	2	2	0.4	0.4	0.4	539.61	0	4.2409	2	2	2	2	2	P34036	P34036	44689	176	sp|P34036|DYHC_DICDI Dynein heavy chain, cytoplasmic OS=Dictyostelium discoideum OX=44689 GN=dhcA PE=1 SV=2	By matching	By MS/MS	By matching	By MS/MS
NaN	NaN	NaN	NaN					18.0946	22.5299	19.1159	21.5354	23.2453	2	2	2	8.1	8.1	8.1	40.137	0	2.8438	3	1	2	1	1	P34042;P34043	P34042;P34043	44689;44689	177	sp|P34042|GPA4_DICDI Guanine nucleotide-binding protein alpha-4 subunit OS=Dictyostelium discoideum OX=44689 GN=gpaD PE=1 SV=1;sp|P34043|GPA5_DICDI Guanine nucleotide-binding protein alpha-5 subunit OS=Dictyostelium discoideum OX=44689 GN=gpaE PE=3 SV=2	By matching	By MS/MS	By matching	By MS/MS
NaN	NaN	NaN	NaN					21.8794	21.4053	21.7492	21.2313	23.5894	1	1	1	1.4	1.4	1.4	76.554	0.0022388	1.9861	2	1	1	1	1	P34090	P34090	44689	179	sp|P34090|CMF_DICDI Conditioned medium factor OS=Dictyostelium discoideum OX=44689 GN=cmfA PE=1 SV=2	By MS/MS	By matching	By MS/MS	By matching
23.8886	26.1902	24.3654	25.9183					24.8766	28.3903	26.3348	28.4181	29.6214	11	11	11	43.2	43.2	43.2	23.997	0	39.505	28	6	10	7	10	P34093	P34093	44689	180	sp|P34093|NDKM_DICDI Nucleoside diphosphate kinase, mitochondrial OS=Dictyostelium discoideum OX=44689 GN=ndkM PE=1 SV=2	By MS/MS	By MS/MS	By MS/MS	By MS/MS
20.9474	21.8097	20.9916	22.1694					21.1973	24.7728	22.9518	24.9666	26.1009	7	7	7	10.4	10.4	10.4	113.43	0	30.414	6	3	6	5	5	P34098	P34098	44689	181	sp|P34098|MANA_DICDI Lysosomal alpha-mannosidase OS=Dictyostelium discoideum OX=44689 GN=manA PE=1 SV=2	By MS/MS	By MS/MS	By MS/MS	By MS/MS
22.0281	24.9566	22.5641	24.5605					24.2855	28.7788	25.7566	28.5584	29.7973	23	23	23	54.5	54.5	54.5	45.059	0	77.897	58	14	22	16	23	P34113	P34113	44689	182	sp|P34113|RL3_DICDI 60S ribosomal protein L3 OS=Dictyostelium discoideum OX=44689 GN=rpl3 PE=1 SV=2	By MS/MS	By MS/MS	By MS/MS	By MS/MS
20.3423	22.7769	21.2154	22.5081					23.0764	27.7475	25.7432	27.8019	28.9659	32	30	30	40.5	38.3	38.3	94.129	0	108.17	58	14	27	25	30	P34118	P34118	44689	184	sp|P34118|MVPA_DICDI Major vault protein alpha OS=Dictyostelium discoideum OX=44689 GN=mvpA PE=1 SV=1	By MS/MS	By MS/MS	By MS/MS	By MS/MS
23.4482	22.4633	24.2384	22.2855					25.8734	26.3128	27.6153	26.3687	28.7034	12	12	12	57.2	57.2	57.2	28.1	0	50.15	34	12	11	12	12	P34119;Q8T9W1	P34119	44689;44689	185	sp|P34119|PSA4_DICDI Proteasome subunit alpha type-4 OS=Dictyostelium discoideum OX=44689 GN=psmA4 PE=2 SV=1	By MS/MS	By MS/MS	By MS/MS	By MS/MS
23.4422	22.8025	24.105	22.5034					25.8696	26.7119	27.6029	26.614	28.8317	11	11	11	45.2	45.2	45.2	27.636	0	32.735	30	10	10	11	11	P34120	P34120	44689	186	sp|P34120|PSA7_DICDI Proteasome subunit alpha type-7 OS=Dictyostelium discoideum OX=44689 GN=psmA7 PE=3 SV=1	By MS/MS	By MS/MS	By MS/MS	By MS/MS
23.2449	24.5922	23.6164	25.137					23.9927	27.4605	25.6688	27.6304	28.7848	6	6	6	58.9	58.9	58.9	16.004	0	45.791	23	4	6	5	5	P34121	P34121	44689	187	sp|P34121|COAA_DICDI Coactosin OS=Dictyostelium discoideum OX=44689 GN=coaA PE=1 SV=1	By MS/MS	By MS/MS	By MS/MS	By MS/MS
22.607	21.7401	23.0006	22.5461					23.7328	24.5277	25.24	25.6233	26.9477	4	4	4	23.3	23.3	23.3	30.921	0	28.462	12	4	4	4	4	P34122	P34122	44689	188	sp|P34122|CAP2_DICDI cAMP-binding protein 2 OS=Dictyostelium discoideum OX=44689 GN=capB PE=1 SV=2	By MS/MS	By MS/MS	By MS/MS	By MS/MS
NaN	NaN	NaN	NaN					20.575	21.6758	20.8045	21.8944	23.3433	4	4	3	10.4	10.4	7.4	45.542	0	5.3092	2	2	3	1	3	P34123;Q54PJ1	P34123	44689;44689	189	sp|P34123|PRS6B_DICDI 26S proteasome regulatory subunit 6B homolog OS=Dictyostelium discoideum OX=44689 GN=psmC4 PE=1 SV=1	By MS/MS	By MS/MS	By matching	By MS/MS
NaN	NaN	NaN	NaN					18.8674	22.0287	20.5886	21.6723	23.2059	3	2	2	6.9	4	4	45.191	0	2.8835	1	1	2	1	1	P34124	P34124	44689	190	sp|P34124|PRS8_DICDI 26S proteasome regulatory subunit 8 OS=Dictyostelium discoideum OX=44689 GN=psmC5 PE=1 SV=2	By matching	By MS/MS	By matching	By matching
21.0383	23.8382	21.563	22.9385					21.5814	26.5286	23.8561	25.7212	27.3448	10	10	10	35.9	35.9	35.9	56.16	0	35.75	15	4	9	5	10	P34136	P34136	44689	191	sp|P34136|HMDH2_DICDI 3-hydroxy-3-methylglutaryl-coenzyme A reductase 2 OS=Dictyostelium discoideum OX=44689 GN=hmgB PE=2 SV=2	By MS/MS	By MS/MS	By MS/MS	By MS/MS
NaN	NaN	NaN	NaN					NaN	21.037	19.3744	21.0716	22.2636	4	2	2	20.3	10.9	10.9	22.563	0	3.3064	1	0	2	2	2	P34139	P34139	44689	192	sp|P34139|RAB1A_DICDI Ras-related protein Rab-1A OS=Dictyostelium discoideum OX=44689 GN=rab1A PE=2 SV=2	By matching	By MS/MS	By matching	By MS/MS
21.1067	21.6871	20.8891	21.7956					20.0693	24.0807	23.0375	24.2817	25.5119	4	3	2	26.2	20.9	17	23.125	0	5.8579	6	2	2	2	2	P34140	P34140	44689	193	sp|P34140|RAB1B_DICDI Ras-related protein Rab-1B OS=Dictyostelium discoideum OX=44689 GN=rab1B PE=2 SV=2	By MS/MS	By MS/MS	By matching	By MS/MS
NaN	19.5463	18.8829	18.9662					18.6586	22.2706	20.6304	22.2323	23.5194	3	3	3	16	16	16	23.49	0	6.4385	5	1	3	2	3	P34142	P34142	44689	194	sp|P34142|RAB21_DICDI Ras-related protein Rab-21 OS=Dictyostelium discoideum OX=44689 GN=rab21 PE=1 SV=2	By matching	By MS/MS	By matching	By MS/MS
22.6396	23.3408	22.7037	23.1579					23.133	25.0896	24.1204	25.4243	26.6887	3	3	2	15.3	15.3	9.7	22.182	0	16.677	5	1	2	1	2	P34143	P34143	44689	195	sp|P34143|RABC_DICDI Ras-related protein RabC OS=Dictyostelium discoideum OX=44689 GN=rabC PE=2 SV=2	By matching	By MS/MS	By matching	By MS/MS
20.2406	22.5374	20.6976	22.3646					21.8603	25.7658	23.0853	25.5025	26.8055	8	8	8	36.6	36.6	36.6	21.572	0	16.008	10	4	8	5	7	P34144;P34145;P34146;Q9GPS3;O96390	P34144;P34145	44689;44689;44689;44689;44689	196	sp|P34144|RAC1A_DICDI Rho-related protein rac1A OS=Dictyostelium discoideum OX=44689 GN=rac1A PE=1 SV=2;sp|P34145|RAC1B_DICDI Rho-related protein rac1B OS=Dictyostelium discoideum OX=44689 GN=rac1B PE=1 SV=2	By MS/MS	By MS/MS	By MS/MS	By MS/MS
NaN	22.4959	21.3283	22.131					20.3151	24.9043	22.9828	24.7085	26.0277	3	3	2	14.4	14.4	8.7	22.091	0	5.0173	9	0	2	2	2	P34148;P34149;P34147	P34148	44689;44689;44689	197	sp|P34148|RACB_DICDI Rho-related protein racB OS=Dictyostelium discoideum OX=44689 GN=racB PE=1 SV=1	By MS/MS	By MS/MS	By MS/MS	By MS/MS
NaN	NaN	NaN	NaN					19.3341	20.2013	21.3535	NaN	22.1162	1	1	1	4.3	4.3	4.3	27.558	0.0044118	1.8501	2	1	1	1	1	P34150	P34150	44689	198	sp|P34150|RACD_DICDI Rho-related protein racD OS=Dictyostelium discoideum OX=44689 GN=racD PE=2 SV=3	By matching	By matching	By MS/MS	By MS/MS
NaN	21.4917	19.868	21.1976					18.1761	23.8118	21.8352	23.8273	25.0039	3	3	3	8.6	8.6	8.6	38.622	0	11.499	7	1	3	3	3	P36408	P36408	44689	200	sp|P36408|GBB_DICDI Guanine nucleotide-binding protein subunit beta OS=Dictyostelium discoideum OX=44689 GN=gpbA PE=1 SV=1	By matching	By MS/MS	By MS/MS	By MS/MS
NaN	NaN	NaN	NaN					19.6532	21.2182	20.2832	21.4986	22.839	2	2	2	9.2	9.2	9.2	23.093	0	3.779	4	1	2	1	1	P36409	P36409	44689	201	sp|P36409|RAB2A_DICDI Ras-related protein Rab-2A OS=Dictyostelium discoideum OX=44689 GN=rab2A PE=2 SV=2	By MS/MS	By MS/MS	By matching	By MS/MS
22.0468	22.9132	21.8776	22.7375					24.0469	26.8516	24.961	26.8317	28.1141	11	11	11	72.3	72.3	72.3	23.135	0	38.426	28	7	11	8	10	P36410	P36410	44689	202	sp|P36410|RAB14_DICDI Ras-related protein Rab-14 OS=Dictyostelium discoideum OX=44689 GN=rab14 PE=1 SV=2	By MS/MS	By MS/MS	By MS/MS	By MS/MS
22.2171	21.0411	21.8426	21.46					24.7207	24.9157	25.2574	25.5262	27.1384	9	9	9	48.3	48.3	48.3	22.695	0	31.605	24	9	8	8	9	P36411	P36411	44689	203	sp|P36411|RAB7A_DICDI Ras-related protein Rab-7a OS=Dictyostelium discoideum OX=44689 GN=rab7A PE=1 SV=1	By MS/MS	By MS/MS	By MS/MS	By MS/MS
20.4378	22.219	20.9644	21.9733					22.6744	26.2005	24.2689	25.8079	27.2782	7	7	7	34.1	34.1	34.1	23.986	0	20.308	18	6	7	7	6	P36412	P36412	44689	204	sp|P36412|RB11A_DICDI Ras-related protein Rab-11A OS=Dictyostelium discoideum OX=44689 GN=rab11A PE=1 SV=1	By MS/MS	By MS/MS	By MS/MS	By MS/MS
20.7723	22.7318	21.3592	21.8448					22.9285	27.1863	24.9539	26.5361	28.114	15	15	15	36.1	36.1	36.1	68.985	0	58.833	34	8	15	13	15	P36413	P36413	44689	205	sp|P36413|ODP2_DICDI Dihydrolipoyllysine-residue acetyltransferase component of pyruvate dehydrogenase complex, mitochondrial OS=Dictyostelium discoideum OX=44689 GN=pdhC PE=1 SV=2	By MS/MS	By MS/MS	By MS/MS	By MS/MS
26.0441	26.7626	26.4988	26.8684					28.669	30.0625	30.1388	30.4319	31.9604	42	42	28	61.7	61.7	42	70.414	0	285.63	164	23	27	26	27	P36415;Q54BE1	P36415	44689;44689	206	sp|P36415|HS7C1_DICDI Heat shock cognate 70 kDa protein 1 OS=Dictyostelium discoideum OX=44689 GN=hspB PE=1 SV=2	By MS/MS	By MS/MS	By MS/MS	By MS/MS
NaN	20.2103	NaN	20.2969					18.8837	23.2723	20.2535	23.3354	24.4201	6	6	6	8	8	8	109.46	0	11.261	6	1	5	1	6	P36418	P36418	44689	207	sp|P36418|VILB_DICDI Protovillin OS=Dictyostelium discoideum OX=44689 GN=vilB PE=1 SV=1	By matching	By MS/MS	By matching	By MS/MS
21.2631	23.6806	21.8835	22.5962					23.0625	27.6246	25.3357	26.6843	28.4468	11	11	11	42.2	42.2	42.2	33.174	0	47.479	23	7	10	9	10	P36967;A0Q5H3	P36967	44689;401614	208	sp|P36967|SUCA_DICDI Succinate--CoA ligase [ADP/GDP-forming] subunit alpha, mitochondrial OS=Dictyostelium discoideum OX=44689 GN=scsA PE=1 SV=3	By MS/MS	By MS/MS	By MS/MS	By MS/MS
NaN	22.7058	20.4552	22.4376					20.3183	25.4166	21.9215	25.3802	26.4821	4	4	4	35.6	35.6	35.6	15.925	0	9.1411	7	1	4	2	4	P42520	P42520	44689	209	sp|P42520|RS17_DICDI 40S ribosomal protein S17 OS=Dictyostelium discoideum OX=44689 GN=rps17 PE=3 SV=2	By matching	By MS/MS	By matching	By MS/MS
NaN	NaN	NaN	NaN					20.0795	24.9661	22.2793	24.7124	25.986	1	1	1	6.8	6.8	6.8	13.634	0.0043924	1.8302	5	1	1	1	1	P42526	P42526	44689	211	sp|P42526|HATB_DICDI Hisactophilin-2 OS=Dictyostelium discoideum OX=44689 GN=hatB PE=1 SV=2	By MS/MS	By MS/MS	By MS/MS	By MS/MS
21.4576	22.8659	22.4476	23.2171					23.4669	26.388	25.3758	26.9282	28.0118	14	14	14	49.5	49.5	49.5	46.697	0	61.375	34	8	13	10	14	P42528	P42528	44689	212	sp|P42528|ARP3_DICDI Actin-related protein 3 OS=Dictyostelium discoideum OX=44689 GN=arpC PE=1 SV=1	By MS/MS	By MS/MS	By MS/MS	By MS/MS
26.5696	26.6406	26.637	27.3936					27.9708	28.5255	28.9328	29.7252	30.9326	19	18	18	80.9	76.7	76.7	28.574	0	197.95	50	16	17	17	18	P42530	P42530	44689	213	sp|P42530|DIS2_DICDI Discoidin-2 OS=Dictyostelium discoideum OX=44689 GN=dscE PE=1 SV=1	By MS/MS	By MS/MS	By MS/MS	By MS/MS
20.5954	23.4939	20.657	23.4882					22.0589	26.3054	23.3613	26.4995	27.5237	8	8	8	53.8	53.8	53.8	14.846	0	29.129	14	4	8	7	8	P46793	P46793	44689	214	sp|P46793|RS15A_DICDI 40S ribosomal protein S15a OS=Dictyostelium discoideum OX=44689 GN=rps15a PE=2 SV=3	By MS/MS	By MS/MS	By MS/MS	By MS/MS
NaN	21.9839	20.8564	22.1796					18.8606	25.1471	23.0532	25.7422	26.6105	13	13	13	34.1	34.1	34.1	54.457	0	34.939	15	1	13	8	12	P46794	P46794	44689	215	sp|P46794|CBS_DICDI Cystathionine beta-synthase OS=Dictyostelium discoideum OX=44689 GN=cysB PE=2 SV=2	By matching	By MS/MS	By matching	By MS/MS
21.2145	23.6851	22.1102	23.8891					22.5058	27.2736	24.2609	27.3503	28.421	13	13	13	49.8	49.8	49.8	36.23	0	69.713	19	6	12	8	13	P46800	P46800	44689	216	sp|P46800|GBLP_DICDI Guanine nucleotide-binding protein subunit beta-like protein OS=Dictyostelium discoideum OX=44689 GN=gpbB PE=1 SV=2	By MS/MS	By MS/MS	By MS/MS	By MS/MS
21.4966	24.2611	21.8752	23.9765					23.1725	27.7823	24.8508	27.543	28.7961	8	8	8	47.3	47.3	47.3	16.408	0	37.088	29	5	8	7	7	P48160	P48160	44689	217	sp|P48160|RL27A_DICDI 60S ribosomal protein L27a OS=Dictyostelium discoideum OX=44689 GN=rpl27a PE=3 SV=1	By MS/MS	By MS/MS	By MS/MS	By MS/MS
22.1613	24.7267	22.6742	24.6246					23.9085	28.6153	25.4374	28.4293	29.6352	16	16	16	64	64	64	30.036	0	59.44	41	10	16	10	16	P51405	P51405	44689	218	sp|P51405|RS4_DICDI 40S ribosomal protein S4 OS=Dictyostelium discoideum OX=44689 GN=rps4 PE=1 SV=3	By MS/MS	By MS/MS	By MS/MS	By MS/MS
23.3123	22.6808	23.4661	23.5574					25.5506	26.5938	27.0152	27.8511	28.9765	23	23	23	51.3	51.3	51.3	68.469	0	67.317	59	18	21	22	23	P52922	P52922	44689	220	sp|P52922|LKHA4_DICDI Leucine aminopeptidase OS=Dictyostelium discoideum OX=44689 GN=lkhA PE=2 SV=2	By MS/MS	By MS/MS	By MS/MS	By MS/MS
21.7469	22.7487	21.6573	22.8481					23.3091	26.2555	24.5685	26.2679	27.5477	13	13	13	48.8	48.8	48.8	28.704	0	36.102	26	6	13	10	12	P54632	P54632	44689	221	sp|P54632|1433_DICDI 14-3-3-like protein OS=Dictyostelium discoideum OX=44689 GN=fttB PE=1 SV=2	By MS/MS	By MS/MS	By MS/MS	By MS/MS
25.3791	24.4085	26.3213	25.7579					28.4658	29.0688	30.7252	30.7428	32.0691	32	32	32	83.2	83.2	83.2	49.069	0	210.33	190	30	28	31	32	P54638	P54638	44689	222	sp|P54638|ARGE_DICDI Acetylornithine deacetylase OS=Dictyostelium discoideum OX=44689 GN=argE PE=1 SV=2	By MS/MS	By MS/MS	By MS/MS	By MS/MS
25.6292	25.812	25.3172	25.0328					27.2815	28.8262	28.058	28.364	30.2353	11	11	10	28.3	28.3	28.3	45.69	0	107.08	39	8	8	9	9	P54639	P54639	44689	223	sp|P54639|CYSP4_DICDI Cysteine proteinase 4 OS=Dictyostelium discoideum OX=44689 GN=cprD PE=2 SV=2	By MS/MS	By MS/MS	By MS/MS	By MS/MS
27.9367	25.4202	27.1746	24.9811					28.292	29.2974	28.7014	29.0731	30.8899	11	11	11	40.7	40.7	40.7	37.236	0	89.521	38	11	8	11	10	P54640	P54640	44689	224	sp|P54640|CYSP5_DICDI Cysteine proteinase 5 OS=Dictyostelium discoideum OX=44689 GN=cprE PE=2 SV=2	By MS/MS	By MS/MS	By MS/MS	By MS/MS
NaN	22.0483	19.9924	21.6621					17.6631	25.5861	21.0851	25.4811	26.5703	10	10	10	28.7	28.7	28.7	40.831	0	23.833	13	1	10	4	10	P54641	P54641	44689	225	sp|P54641|VA0D_DICDI V-type proton ATPase subunit d OS=Dictyostelium discoideum OX=44689 GN=vatD-1 PE=1 SV=2	By matching	By MS/MS	By MS/MS	By MS/MS
NaN	NaN	NaN	NaN					NaN	NaN	NaN	NaN	NaN	1	1	1	9.2	9.2	9.2	20.149	0	6.8316	0	1	1	1	1	P54642	P54642	44689	226	sp|P54642|VATL_DICDI V-type proton ATPase proteolipid subunit OS=Dictyostelium discoideum OX=44689 GN=vatP PE=2 SV=1	By matching	By MS/MS	By MS/MS	By MS/MS
21.5347	24.6325	22.5189	24.2593					23.142	28.5623	25.5634	28.3702	29.5794	30	30	30	66.7	66.7	66.7	68.2	0	167.69	52	11	29	21	30	P54647;Q54KT1	P54647	44689;44689	227	sp|P54647|VATA_DICDI V-type proton ATPase catalytic subunit A OS=Dictyostelium discoideum OX=44689 GN=vatA PE=1 SV=2	By MS/MS	By MS/MS	By MS/MS	By MS/MS
20.9908	22.6902	21.5664	22.4118					23.6989	27.0908	25.3121	27.0509	28.3292	19	19	19	50.5	50.5	50.5	42.287	0	64.426	47	14	16	16	19	P54648	P54648	44689	228	sp|P54648|VATC_DICDI V-type proton ATPase subunit C OS=Dictyostelium discoideum OX=44689 GN=vatC PE=2 SV=1	By MS/MS	By MS/MS	By MS/MS	By MS/MS
22.4841	24.0959	22.6867	23.9928					25.1995	28.6262	26.7748	28.7589	29.9286	41	41	39	55.9	55.9	53.9	79.865	0	176.07	89	22	35	33	38	P54651	P54651	44689	229	sp|P54651|HSC90_DICDI Heat shock cognate 90 kDa protein OS=Dictyostelium discoideum OX=44689 GN=hspD PE=1 SV=2	By MS/MS	By MS/MS	By MS/MS	By MS/MS
21.8383	22.7828	22.8078	23.0405					23.4593	26.4921	25.9816	26.9663	28.1762	11	11	11	24.1	24.1	24.1	49.641	0	37.732	33	6	9	9	11	P54654	P54654	44689	230	sp|P54654|CAP_DICDI Adenylyl cyclase-associated protein OS=Dictyostelium discoideum OX=44689 GN=cap PE=1 SV=1	By MS/MS	By MS/MS	By MS/MS	By MS/MS
32.2797	29.9977	31.9848	30.7598					32.8692	31.634	33.5719	32.993	34.9195	29	29	27	99.5	99.5	99.5	23.926	0	323.31	139	26	26	27	27	P54657	P54657	44689	231	sp|P54657|CAD1_DICDI Calcium-dependent cell adhesion molecule 1 OS=Dictyostelium discoideum OX=44689 GN=cadA PE=1 SV=1	By MS/MS	By MS/MS	By MS/MS	By MS/MS
NaN	NaN	NaN	NaN					19.6639	21.8512	20.4992	22.073	23.325	1	1	1	6.4	6.4	6.4	31.481	0	5.8962	2	1	1	1	1	P54658	P54658	44689	232	sp|P54658|HS32_DICDI 32 kDa heat shock protein OS=Dictyostelium discoideum OX=44689 GN=hspC PE=2 SV=1	By matching	By MS/MS	By matching	By MS/MS
20.7981	22.9107	21.5802	22.6692					24.0542	28.3921	26.129	28.1763	29.4754	35	35	33	44.6	44.6	42.4	95.072	0	144.44	73	18	33	27	32	P54659	P54659	44689	233	sp|P54659|MVPB_DICDI Major vault protein beta OS=Dictyostelium discoideum OX=44689 GN=mvpB PE=1 SV=1	By MS/MS	By MS/MS	By MS/MS	By MS/MS
NaN	22.157	NaN	21.8125					20.2692	24.189	21.592	24.0277	25.2768	2	2	2	31.5	31.5	31.5	14.77	0	26.005	5	1	2	2	2	P54660	P54660	44689	234	sp|P54660|PONA_DICDI Ponticulin OS=Dictyostelium discoideum OX=44689 GN=ponA PE=1 SV=1	By matching	By MS/MS	By MS/MS	By MS/MS
23.1575	24.226	22.5959	23.9523					25.3008	28.1527	25.8767	27.9781	29.3104	17	17	17	56.9	56.9	56.9	33.172	0	42.024	40	10	16	12	16	P54661	P54661	44689	235	sp|P54661|SMLA_DICDI Small aggregate formation protein OS=Dictyostelium discoideum OX=44689 GN=smlA PE=2 SV=2	By MS/MS	By MS/MS	By MS/MS	By MS/MS
NaN	NaN	NaN	NaN					17.7943	20.8103	NaN	20.7007	21.8462	2	2	2	2.4	2.4	2.4	120.68	0	6.4732	1	2	2	1	2	P54678	P54678	44689	236	sp|P54678|ATC1_DICDI Calcium-transporting ATPase PAT1 OS=Dictyostelium discoideum OX=44689 GN=patA PE=2 SV=2	By matching	By MS/MS	By matching	By MS/MS
26.1636	23.1622	25.7448	24.0879					28.8341	27.5277	29.5144	28.2706	30.7152	27	27	27	44.3	44.3	44.3	67.091	0	158.88	97	25	21	27	24	P54680	P54680	44689	237	sp|P54680|FIMB_DICDI Fimbrin OS=Dictyostelium discoideum OX=44689 GN=fimA PE=2 SV=2	By MS/MS	By MS/MS	By MS/MS	By MS/MS
21.7531	20.9561	22.4532	21.826					24.4918	25.3396	26.4993	26.4054	27.8962	20	20	20	39	39	39	63.975	0	72.007	43	12	14	18	16	P54686	P54686	44689	238	sp|P54686|AIP1_DICDI Actin-interacting protein 1 OS=Dictyostelium discoideum OX=44689 GN=aip1 PE=1 SV=2	By MS/MS	By MS/MS	By MS/MS	By MS/MS
22.2866	23.5649	22.5105	23.0071					24.4005	27.607	26.1231	27.5848	28.9001	20	20	20	55.8	55.8	55.8	53.74	0	74.739	46	15	19	18	20	P54872	P54872	44689	239	sp|P54872|HMCSA_DICDI Hydroxymethylglutaryl-CoA synthase A OS=Dictyostelium discoideum OX=44689 GN=hgsA PE=1 SV=2	By MS/MS	By MS/MS	By MS/MS	By MS/MS
29.0548	26.5191	28.7745	27.3526					31.6173	30.6404	32.3864	31.5576	33.678	37	37	37	72.7	72.7	72.7	55.19	0	313.33	177	35	34	37	33	P83401	P83401	44689	240	sp|P83401|AL7A1_DICDI Putative aldehyde dehydrogenase family 7 member A1 homolog OS=Dictyostelium discoideum OX=44689 GN=DDB_G0276821 PE=3 SV=2	By MS/MS	By MS/MS	By MS/MS	By MS/MS
19.8752	21.2282	19.8591	20.8926					21.3678	24.8963	23.4805	24.828	26.1685	10	10	10	14.5	14.5	14.5	92.234	0	20.295	16	5	9	8	10	P90521	P90521	44689	242	sp|P90521|PFKA_DICDI ATP-dependent 6-phosphofructokinase OS=Dictyostelium discoideum OX=44689 GN=pfkA PE=1 SV=2	By matching	By MS/MS	By MS/MS	By MS/MS
22.4304	25.0022	22.7004	24.879					24.7617	29.028	26.1521	29.0626	30.1737	21	21	21	76.6	76.6	76.6	24.219	0	82.574	48	17	21	19	21	P90526	P90526	44689	243	sp|P90526|RS3_DICDI 40S ribosomal protein S3 OS=Dictyostelium discoideum OX=44689 GN=rps3 PE=1 SV=1	By MS/MS	By MS/MS	By MS/MS	By MS/MS
20.8794	23.301	21.4229	23.1952					23.5573	27.5764	24.9398	27.6528	28.7635	24	24	24	60	60	60	44.343	0	88.644	49	15	24	17	23	P90529;Q55D61	P90529	44689;44689	244	tr|P90529|P90529_DICDI IfdA (Fragment) OS=Dictyostelium discoideum OX=44689 GN=ifdA PE=2 SV=1	By MS/MS	By MS/MS	By MS/MS	By MS/MS
21.1508	22.498	21.4045	22.5067					24.0606	27.2662	25.698	27.6822	28.7412	28	28	28	42.1	42.1	42.1	88.555	0	85.087	64	17	27	24	28	P90532	P90532	44689	245	tr|P90532|P90532_DICDI Cell division cycle protein 48 OS=Dictyostelium discoideum OX=44689 GN=cdcD PE=2 SV=2	By MS/MS	By MS/MS	By MS/MS	By MS/MS
19.6556	22.038	19.8753	21.9443					21.5572	25.8685	22.8367	25.9413	27.0219	12	12	12	17	17	17	98.276	0	41.799	15	6	11	5	12	Q00766	Q00766	44689	246	sp|Q00766|PHS1_DICDI Glycogen phosphorylase 1 OS=Dictyostelium discoideum OX=44689 GN=glpV PE=1 SV=3	By matching	By MS/MS	By matching	By MS/MS
23.3836	26.2972	23.8957	25.7696					26.0152	30.6963	27.627	30.2683	31.6234	31	31	31	82.5	82.5	82.5	30.158	0	212.94	84	22	31	27	31	Q01501	Q01501	44689	247	sp|Q01501|VDAC_DICDI Mitochondrial outer membrane protein porin OS=Dictyostelium discoideum OX=44689 GN=porA PE=1 SV=1	By MS/MS	By MS/MS	By MS/MS	By MS/MS
23.0714	23.0003	22.2864	22.9998					23.693	25.1291	24.1109	25.2238	26.6806	8	8	8	51.9	51.9	51.9	20.697	0	51.698	9	8	8	8	8	Q03380	Q03380	44689	248	sp|Q03380|COMI_DICDI Comitin OS=Dictyostelium discoideum OX=44689 GN=comA PE=1 SV=1	By MS/MS	By MS/MS	By MS/MS	By MS/MS
20.0076	22.6039	NaN	22.3214					20.5046	24.686	20.1932	24.3913	25.6232	2	2	2	21.8	21.8	21.8	11.768	0	4.8106	5	2	2	1	2	Q03409	Q03409	44689	249	sp|Q03409|RS25_DICDI 40S ribosomal protein S25 OS=Dictyostelium discoideum OX=44689 GN=rps25 PE=3 SV=1	By MS/MS	By MS/MS	By matching	By MS/MS
NaN	19.9311	NaN	19.7947					NaN	22.8318	19.3993	22.7451	23.8563	5	5	4	5.1	5.1	4.3	114.79	0	9.2399	3	1	4	1	4	Q03479;P34109	Q03479	44689;44689	250	sp|Q03479|MYOE_DICDI Myosin IE heavy chain OS=Dictyostelium discoideum OX=44689 GN=myoE PE=1 SV=2	By matching	By MS/MS	By matching	By MS/MS
NaN	NaN	NaN	NaN					19.5544	20.1653	20.2905	20.9002	22.306	1	1	1	9.4	9.4	9.4	17.879	0.0078571	1.6125	0	1	1	1	1	Q1ZXB2	Q1ZXB2	44689	251	sp|Q1ZXB2|Y1952_DICDI Uncharacterized protein DDB_G0291952 OS=Dictyostelium discoideum OX=44689 GN=DDB_G0291952 PE=2 SV=1	By matching	By MS/MS	By matching	By MS/MS
22.1573	22.2166	21.6686	21.4882					24.794	26.472	25.05	26.1868	27.7975	19	19	19	39.3	39.3	39.3	55.493	0	44.371	34	15	18	13	17	Q1ZXC3	Q1ZXC3	44689	252	tr|Q1ZXC3|Q1ZXC3_DICDI Aminotransferase class-III OS=Dictyostelium discoideum OX=44689 GN=DDB_G0290721 PE=3 SV=1	By MS/MS	By MS/MS	By MS/MS	By MS/MS
NaN	NaN	NaN	NaN					24.2505	22.6394	24.9881	23.6534	26.1207	2	2	2	2.6	2.6	2.6	70.903	0.00078186	2.6391	4	1	1	1	2	Q1ZXE8	Q1ZXE8	44689	254	sp|Q1ZXE8|SRP68_DICDI Signal recognition particle subunit SRP68 OS=Dictyostelium discoideum OX=44689 GN=srp68 PE=3 SV=1	By MS/MS	By MS/MS	By MS/MS	By MS/MS
21.2864	23.5203	21.6559	22.4079					23.5834	27.5305	25.2572	26.6046	28.377	12	12	12	54.5	54.5	54.5	30.187	0	53.188	34	10	12	11	10	Q1ZXF1	Q1ZXF1	44689	255	sp|Q1ZXF1|ECHM_DICDI Probable enoyl-CoA hydratase, mitochondrial OS=Dictyostelium discoideum OX=44689 GN=echs1 PE=3 SV=1	By MS/MS	By MS/MS	By MS/MS	By MS/MS
25.0739	22.3683	24.6846	23.2095					27.5896	26.1744	28.1	27.0444	29.3906	18	18	18	61	61	61	41.06	0	65.757	45	18	14	17	15	Q1ZXF7	Q1ZXF7	44689	256	sp|Q1ZXF7|GMDS_DICDI GDP-mannose 4,6 dehydratase OS=Dictyostelium discoideum OX=44689 GN=gmd PE=1 SV=1	By MS/MS	By MS/MS	By MS/MS	By MS/MS
24.676	23.0181	24.4103	23.1969					27.4007	27.2427	27.7343	27.3798	29.4511	16	16	16	42.6	42.6	42.6	42.305	0	75.327	57	15	15	14	14	Q1ZXG4	Q1ZXG4	44689	257	sp|Q1ZXG4|PRLA_DICDI Proliferation-associated protein A OS=Dictyostelium discoideum OX=44689 GN=prlA PE=2 SV=1	By MS/MS	By MS/MS	By MS/MS	By MS/MS
18.2846	20.4666	18.8519	21.3899					20.1259	25.1742	22.1925	25.5114	26.4493	12	12	12	31.8	31.8	31.8	52.686	0	30.025	20	2	12	6	12	Q1ZXH9	Q1ZXH9	44689	258	sp|Q1ZXH9|CP51_DICDI Probable lanosterol 14-alpha demethylase OS=Dictyostelium discoideum OX=44689 GN=cyp51 PE=3 SV=1	By matching	By MS/MS	By MS/MS	By MS/MS
23.016	20.6033	22.5186	21.1042					24.7154	23.8407	24.7605	24.7779	26.572	5	5	5	29.6	29.6	29.6	15.771	0	13.67	11	5	5	4	5	Q1ZXI0	Q1ZXI0	44689	259	sp|Q1ZXI0|PTPS_DICDI 6-pyruvoyl tetrahydrobiopterin synthase OS=Dictyostelium discoideum OX=44689 GN=ptsA PE=3 SV=1	By MS/MS	By MS/MS	By MS/MS	By MS/MS
NaN	NaN	NaN	NaN					20.8228	19.725	21.3725	22.4702	23.423	2	2	2	8.6	8.6	8.6	28.985	0	2.7977	2	1	1	1	2	Q1ZXI6	Q1ZXI6	44689	261	sp|Q1ZXI6|PLPHP_DICDI Pyridoxal phosphate homeostasis protein OS=Dictyostelium discoideum OX=44689 GN=prosc PE=3 SV=2	By MS/MS	By matching	By matching	By MS/MS
NaN	20.3569	19.7314	21.0326					18.7845	23.5694	19.8183	24.1134	24.9304	6	6	6	15.9	15.9	15.9	47.428	0	12.799	7	1	5	4	6	Q1ZXQ1	Q1ZXQ1	44689	264	sp|Q1ZXQ1|FAAA_DICDI Fumarylacetoacetase OS=Dictyostelium discoideum OX=44689 GN=fah PE=3 SV=1	By matching	By MS/MS	By MS/MS	By MS/MS
21.0587	22.8093	21.3875	22.34					23.6908	27.0657	25.1908	26.9163	28.2488	17	17	17	42.5	42.5	42.5	48.364	0	58.903	37	14	16	17	16	Q23858	Q23858	44689	266	sp|Q23858|CALR_DICDI Calreticulin OS=Dictyostelium discoideum OX=44689 GN=crtA PE=1 SV=3	By MS/MS	By MS/MS	By MS/MS	By MS/MS
19.7123	23.2004	19.8915	22.3371					20.9265	26.9417	22.3195	26.2837	27.6986	15	15	15	39.9	39.9	39.9	46.833	0	30.547	12	5	15	4	13	Q23883	Q23883	44689	267	sp|Q23883|NDUS2_DICDI NADH-ubiquinone oxidoreductase 49 kDa subunit OS=Dictyostelium discoideum OX=44689 GN=nad7 PE=1 SV=1	By matching	By MS/MS	By matching	By MS/MS
NaN	21.4033	18.1823	20.6991					16.8359	26.163	21.4277	25.2268	26.8061	23	23	23	12.6	12.6	12.6	206.89	0	38.835	25	1	22	7	20	Q23891	Q23891	44689	271	tr|Q23891|Q23891_DICDI ORF1740 OS=Dictyostelium discoideum OX=44689 PE=3 SV=1	By matching	By MS/MS	By matching	By MS/MS
23.5684	23.1189	23.479	22.839					24.598	25.6263	25.5442	25.5487	27.3844	5	5	5	23.7	23.7	23.7	37.806	0	19.976	13	5	5	5	5	Q23894	Q23894	44689	273	sp|Q23894|CYSP3_DICDI Cysteine proteinase 3 OS=Dictyostelium discoideum OX=44689 GN=cprC PE=3 SV=2	By MS/MS	By MS/MS	By MS/MS	By MS/MS
NaN	NaN	NaN	NaN					16.8594	21.4344	NaN	21.7459	22.6253	2	2	2	1.7	1.7	1.7	126.72	0	4.1487	1	1	2	1	1	Q23915	Q23915	44689	276	sp|Q23915|KINX_DICDI Probable serine/threonine-protein kinase kinX OS=Dictyostelium discoideum OX=44689 GN=kinX PE=3 SV=2	By matching	By MS/MS	By MS/MS	By matching
23.4596	21.905	24.2933	23.193					26.4045	26.2622	28.3751	27.9329	29.5271	22	22	22	43.2	43.2	43.2	63.229	0	81.288	70	22	17	21	21	Q23919	Q23919	44689	277	sp|Q23919|PGM1_DICDI Phosphoglucomutase-1 OS=Dictyostelium discoideum OX=44689 GN=pgmA PE=2 SV=1	By MS/MS	By MS/MS	By MS/MS	By MS/MS
22.37	24.4487	22.8465	24.5326					23.2669	27.1539	25.0036	27.5056	28.5151	8	8	7	66.9	66.9	59.1	14.055	0	28.751	16	3	6	4	7	Q23921	Q23921	44689	278	sp|Q23921|PKIA_DICDI Protein pkiA OS=Dictyostelium discoideum OX=44689 GN=pkiA PE=1 SV=2	By MS/MS	By MS/MS	By MS/MS	By MS/MS
23.439	21.9328	23.9928	22.0216					25.2348	24.6798	26.6353	25.1954	27.6391	12	12	12	52.8	52.8	52.8	27.988	0	43.401	24	11	7	11	9	Q27562	Q27562	44689	280	sp|Q27562|PSA1_DICDI Proteasome subunit alpha type-1 OS=Dictyostelium discoideum OX=44689 GN=psmA1 PE=3 SV=1	By MS/MS	By MS/MS	By MS/MS	By MS/MS
23.1021	22.066	23.8753	21.6623					24.5141	24.8853	26.4421	24.898	27.4023	7	7	7	25.8	25.8	25.8	27.238	0	17.185	16	5	7	7	7	Q27563	Q27563	44689	281	sp|Q27563|PSA3_DICDI Proteasome subunit alpha type-3 OS=Dictyostelium discoideum OX=44689 GN=psmA3 PE=2 SV=2	By MS/MS	By MS/MS	By MS/MS	By MS/MS
20.2301	23.2938	20.5233	22.3383					22.9401	27.3476	24.0105	26.5531	28.1322	20	20	20	33.1	33.1	33.1	79.837	0	54.853	34	10	20	13	20	Q34312	Q34312	44689	282	sp|Q34312|NDUS1_DICDI NADH-ubiquinone oxidoreductase 75 kDa subunit OS=Dictyostelium discoideum OX=44689 GN=nad11 PE=3 SV=1	By MS/MS	By MS/MS	By MS/MS	By MS/MS
NaN	20.5177	18.3321	19.2826					17.7728	22.7652	19.5851	22.2708	23.654	3	3	3	5.1	5.1	5.1	75.459	0	3.8135	4	1	3	3	3	Q34313	Q34313	44689	283	sp|Q34313|NU5M_DICDI NADH-ubiquinone oxidoreductase chain 5 OS=Dictyostelium discoideum OX=44689 GN=nad5 PE=3 SV=2	By matching	By MS/MS	By matching	By MS/MS
NaN	23.3574	NaN	23.399					21.3498	25.213	21.9395	25.26	26.354	2	2	2	18.2	18.2	18.2	8.9948	0	24.673	4	2	2	2	2	Q37315	Q37315	44689	285	sp|Q37315|ATP9_DICDI ATP synthase subunit 9, mitochondrial OS=Dictyostelium discoideum OX=44689 GN=atp9 PE=3 SV=1	By MS/MS	By MS/MS	By MS/MS	By MS/MS
23.1226	25.6076	23.4699	24.9413					26.2353	30.3075	27.5486	29.7569	31.2258	30	30	30	64.4	64.4	64.4	52.626	0	249.43	96	24	28	23	29	Q4W6B5;Q54IG8	Q4W6B5	44689;44689	286	sp|Q4W6B5|MPPB_DICDI Mitochondrial-processing peptidase subunit beta OS=Dictyostelium discoideum OX=44689 GN=mppB PE=1 SV=1	By MS/MS	By MS/MS	By MS/MS	By MS/MS
25.0195	22.7585	24.7991	23.6969					25.8383	24.7377	26.6116	25.969	27.9326	6	6	6	47.9	47.9	47.9	13.386	0	32.947	21	6	5	6	6	Q54B13	Q54B13	44689	288	tr|Q54B13|Q54B13_DICDI tRNA-binding domain-containing protein OS=Dictyostelium discoideum OX=44689 GN=DDB0192224 PE=4 SV=1	By MS/MS	By MS/MS	By MS/MS	By MS/MS
22.2394	24.1101	22.2669	23.2297					24.518	28.2205	25.8166	27.4795	29.119	15	15	15	47.8	47.8	47.8	33.268	0	46.238	48	10	15	12	14	Q54B67	Q54B67	44689	291	sp|Q54B67|MCFZ_DICDI Mitochondrial substrate carrier family protein Z OS=Dictyostelium discoideum OX=44689 GN=mcfZ PE=2 SV=1	By MS/MS	By MS/MS	By MS/MS	By MS/MS
21.4709	23.6921	21.6818	22.7247					23.5989	27.3747	25.1678	26.6108	28.2843	14	14	14	48.9	48.9	48.9	38.687	0	52.614	31	9	14	13	14	Q54B68	Q54B68	44689	292	sp|Q54B68|IDHB_DICDI Isocitrate dehydrogenase [NAD] regulatory subunit B, mitochondrial OS=Dictyostelium discoideum OX=44689 GN=idhB PE=3 SV=1	By MS/MS	By MS/MS	By MS/MS	By MS/MS
NaN	20.0262	17.7538	18.7641					18.4457	22.8189	19.2685	21.9493	23.5681	5	5	5	8.9	8.9	8.9	86.739	0	12.74	4	1	5	2	4	Q54B92	Q54B92	44689	293	tr|Q54B92|Q54B92_DICDI RNA12 domain-containing protein OS=Dictyostelium discoideum OX=44689 GN=DDB0219905 PE=3 SV=1	By matching	By MS/MS	By matching	By MS/MS
18.0952	20.3532	18.1488	20.1383					19.6264	23.6177	21.1871	23.4733	24.7242	5	5	5	6.6	6.6	6.6	98.365	0	14.567	9	4	5	5	5	Q54BC6	Q54BC6	44689	294	sp|Q54BC6|PSMD2_DICDI 26S proteasome non-ATPase regulatory subunit 2 OS=Dictyostelium discoideum OX=44689 GN=psmD2 PE=1 SV=1	By matching	By MS/MS	By matching	By MS/MS
22.9217	22.8643	23.7243	22.429					25.3315	26.7021	27.1325	26.5297	28.5588	9	9	9	41.2	41.2	41.2	30.28	0	32.267	27	9	7	9	8	Q54BC8	Q54BC8	44689	295	sp|Q54BC8|PSB5_DICDI Proteasome subunit beta type-5 OS=Dictyostelium discoideum OX=44689 GN=psmB5 PE=1 SV=1	By MS/MS	By MS/MS	By MS/MS	By MS/MS
NaN	NaN	NaN	NaN					21.615	21.4837	22.1989	21.646	23.7634	4	1	1	8.8	2.7	2.7	70.685	0	5.8137	3	1	1	1	1	Q54BF5	Q54BF5	44689	297	sp|Q54BF5|CUPD_DICDI Calcium up-regulated protein D OS=Dictyostelium discoideum OX=44689 GN=cupD PE=2 SV=2	By MS/MS	By MS/MS	By MS/MS	By matching
25.3998	27.2905	25.3816	26.4838					27.645	31.2076	28.7901	30.6728	32.1799	24	24	24	76.8	76.8	76.8	31.687	0	69.381	88	20	23	21	23	Q54BF6	Q54BF6	44689	298	sp|Q54BF6|MCFN_DICDI Mitochondrial substrate carrier family protein N OS=Dictyostelium discoideum OX=44689 GN=mcfN PE=1 SV=2	By MS/MS	By MS/MS	By MS/MS	By MS/MS
22.3415	19.3758	22.0011	19.639					24.1789	21.7101	24.751	22.7677	25.7845	6	6	6	9.4	9.4	9.4	84.212	0	16.801	13	6	2	6	4	Q54BH5	Q54BH5	44689	299	sp|Q54BH5|Y3730_DICDI PI-PLC X-box domain-containing protein DDB_G0293730 OS=Dictyostelium discoideum OX=44689 GN=DDB_G0293730 PE=4 SV=2	By MS/MS	By MS/MS	By MS/MS	By MS/MS
23.1655	22.7363	23.3498	22.6799					26.5911	27.9322	27.884	27.9371	29.6829	30	30	24	49.6	49.6	41.7	80.385	0	98.615	90	23	22	22	23	Q54BI8	Q54BI8	44689	300	tr|Q54BI8|Q54BI8_DICDI Uncharacterized protein OS=Dictyostelium discoideum OX=44689 GN=DDB0219884 PE=4 SV=1	By MS/MS	By MS/MS	By MS/MS	By MS/MS
NaN	20.3835	NaN	20.2025					17.8923	23.8045	19.4434	23.8476	24.8719	6	6	6	12	12	12	55.359	0	12.999	7	1	6	1	6	Q54BK7	Q54BK7	44689	303	tr|Q54BK7|Q54BK7_DICDI Squalene monooxygenase OS=Dictyostelium discoideum OX=44689 GN=DDB0192021 PE=3 SV=1	By matching	By MS/MS	By matching	By MS/MS
24.5674	21.2996	24.0315	22.5992					26.3926	24.5747	26.9706	25.9069	28.1961	10	10	10	58.6	58.6	58.6	19.481	0	68.832	25	10	7	10	8	Q54BK9	Q54BK9	44689	304	tr|Q54BK9|Q54BK9_DICDI dCTP deaminase OS=Dictyostelium discoideum OX=44689 GN=DDB0230112 PE=4 SV=1	By MS/MS	By MS/MS	By MS/MS	By MS/MS
23.6038	21.8498	22.8876	22.2117					24.2754	23.9902	24.5414	24.4961	26.3418	3	3	3	28.2	28.2	28.2	24.564	0	13.208	9	3	2	2	2	Q54BL8	Q54BL8	44689	305	sp|Q54BL8|LYSG5_DICDI Probable GH family 25 lysozyme 5 OS=Dictyostelium discoideum OX=44689 GN=DDB_G0293566 PE=3 SV=1	By MS/MS	By MS/MS	By MS/MS	By MS/MS
19.8549	22.3722	20.2162	22.1786					21.546	26.2205	23.8324	26.1109	27.3295	11	11	11	23.2	23.2	23.2	62.779	0	41.227	22	5	11	8	11	Q54BM2	Q54BM2	44689	306	sp|Q54BM2|PAP1A_DICDI Polyadenylate-binding protein 1-A OS=Dictyostelium discoideum OX=44689 GN=pabpc1A PE=1 SV=1	By matching	By MS/MS	By MS/MS	By MS/MS
20.5599	22.3146	20.5419	21.5609					22.6069	25.7214	23.1403	25.1827	26.7003	8	8	8	36.3	36.3	36.3	32.112	0	28.681	14	8	8	6	8	Q54BM3	Q54BM3	44689	307	sp|Q54BM3|MCFG_DICDI Mitochondrial substrate carrier family protein G OS=Dictyostelium discoideum OX=44689 GN=mcfG PE=2 SV=1	By MS/MS	By MS/MS	By MS/MS	By MS/MS
NaN	20.1347	NaN	19.8734					18.3904	22.1481	19.4922	23.0606	23.7873	3	3	3	3.6	3.6	3.6	118.18	0	9.1988	5	1	2	1	3	Q54BM7	Q54BM7	44689	308	sp|Q54BM7|PPK1_DICDI Polyphosphate kinase OS=Dictyostelium discoideum OX=44689 GN=ppkA PE=1 SV=1	By matching	By MS/MS	By matching	By MS/MS
NaN	NaN	NaN	NaN					19.9238	24.0056	21.218	24.0985	25.1885	1	1	1	10.3	10.3	10.3	8.6336	0.0022422	1.9919	2	1	1	1	1	Q54BN4	Q54BN4	44689	311	sp|Q54BN4|RS21_DICDI 40S ribosomal protein S21 OS=Dictyostelium discoideum OX=44689 GN=rps21 PE=3 SV=1	By matching	By MS/MS	By matching	By MS/MS
21.4097	23.8832	21.532	23.5605					23.3092	27.5928	24.59	27.4793	28.6635	9	9	9	45	45	45	18.406	0	38.553	30	6	9	7	8	Q54BQ3	Q54BQ3	44689	312	sp|Q54BQ3|RL23A_DICDI 60S ribosomal protein L23a OS=Dictyostelium discoideum OX=44689 GN=rpl23a PE=1 SV=1	By MS/MS	By MS/MS	By MS/MS	By MS/MS
19.9934	19.2911	20.5815	19.5107					21.0327	20.9571	21.955	21.624	23.4525	2	2	2	6.7	6.7	6.7	45.47	0	3.7391	4	2	2	2	2	Q54BQ5	Q54BQ5	44689	313	sp|Q54BQ5|NSF1C_DICDI NSFL1 cofactor p47 homolog OS=Dictyostelium discoideum OX=44689 GN=nsfl1c PE=3 SV=1	By MS/MS	By MS/MS	By MS/MS	By MS/MS
NaN	NaN	NaN	NaN					NaN	NaN	NaN	NaN	NaN	1	1	1	9.4	9.4	9.4	23.178	0	52.719	0	1	1	1	1	Q54BQ8	Q54BQ8	44689	314	sp|Q54BQ8|LYSG4_DICDI Probable GH family 25 lysozyme 4 OS=Dictyostelium discoideum OX=44689 GN=DDB_G0293492 PE=3 SV=1	By MS/MS	By MS/MS	By MS/MS	By MS/MS
23.2683	20.8849	22.7188	21.4122					24.3183	24.01	25.7414	25.1065	26.9543	6	6	6	14.6	14.6	14.6	47.904	0	28.741	13	6	4	6	6	Q54BW3	Q54BW3	44689	316	tr|Q54BW3|Q54BW3_DICDI Thioredoxin domain-containing protein OS=Dictyostelium discoideum OX=44689 GN=DDB0191909 PE=4 SV=1	By MS/MS	By MS/MS	By MS/MS	By MS/MS
NaN	NaN	NaN	NaN					NaN	NaN	NaN	NaN	NaN	2	2	2	29.5	29.5	29.5	18.445	0	8.1159	0	2	1	2	2	Q54BX0	Q54BX0	44689	318	tr|Q54BX0|Q54BX0_DICDI NLPC_P60 domain-containing protein OS=Dictyostelium discoideum OX=44689 GN=DDB0191902 PE=3 SV=1	By MS/MS	By MS/MS	By MS/MS	By MS/MS
NaN	NaN	NaN	NaN					23.5234	NaN	NaN	NaN	23.5234	2	2	2	23.7	23.7	23.7	8.633	0	4.3048	4	2	2	2	2	Q54BZ9	Q54BZ9	44689	319	tr|Q54BZ9|Q54BZ9_DICDI Uncharacterized protein OS=Dictyostelium discoideum OX=44689 GN=DDB0191869 PE=4 SV=1	By MS/MS	By MS/MS	By MS/MS	By MS/MS
21.1982	23.9244	21.6039	23.1754					23.2911	28.0408	25.1347	27.4977	28.9337	20	20	20	59.4	59.4	59.4	41.987	0	82.419	33	14	19	15	20	Q54C70	Q54C70	44689	326	sp|Q54C70|ODPA_DICDI Pyruvate dehydrogenase E1 component subunit alpha, mitochondrial OS=Dictyostelium discoideum OX=44689 GN=pdhA PE=1 SV=1	By MS/MS	By MS/MS	By MS/MS	By MS/MS
19.6533	19.9998	20.2238	21.7985					20.62	22.8981	22.948	24.5465	25.3246	6	6	6	36.1	36.1	36.1	25.665	0	12.339	6	4	4	6	6	Q54C73	Q54C73	44689	327	tr|Q54C73|Q54C73_DICDI Uncharacterized protein OS=Dictyostelium discoideum OX=44689 GN=DDB_G0293122 PE=4 SV=1	By matching	By MS/MS	By MS/MS	By MS/MS
NaN	NaN	NaN	NaN					24.6202	23.8217	25.4599	24.738	26.7739	4	4	4	47	47	47	16.181	0	24.36	3	3	2	4	3	Q54C82	Q54C82	44689	328	tr|Q54C82|Q54C82_DICDI Uncharacterized protein OS=Dictyostelium discoideum OX=44689 GN=DDB0191790 PE=4 SV=1	By MS/MS	By MS/MS	By MS/MS	By MS/MS
17.213	23.1023	19.0384	20.871					19.4835	27.097	22.9263	26.0146	27.7133	42	42	42	24.2	24.2	24.2	231.37	0	104.86	40	3	41	11	32	Q54CA5	Q54CA5	44689	329	tr|Q54CA5|Q54CA5_DICDI S5 DRBM domain-containing protein OS=Dictyostelium discoideum OX=44689 GN=DDB0191770 PE=4 SV=1	By matching	By MS/MS	By matching	By MS/MS
NaN	22.2089	20.6593	22.1325					19.5572	24.5373	21.8676	24.5262	25.6624	3	3	3	11.7	11.7	11.7	35.056	0	7.5844	7	1	3	2	3	Q54CA6	Q54CA6	44689	330	tr|Q54CA6|Q54CA6_DICDI Reticulon-like protein OS=Dictyostelium discoideum OX=44689 GN=DDB0191769 PE=4 SV=1	By matching	By MS/MS	By MS/MS	By MS/MS
NaN	18.4819	18.9328	18.4842					16.6676	20.8835	20.7862	21.0111	22.507	2	2	2	2.1	2.1	2.1	119.95	0	4.5444	5	1	2	2	2	Q54CB2	Q54CB2	44689	331	sp|Q54CB2|XPO6_DICDI Exportin-6 OS=Dictyostelium discoideum OX=44689 GN=xpo6 PE=3 SV=1	By matching	By MS/MS	By MS/MS	By MS/MS
NaN	NaN	NaN	NaN					15.9947	20.2634	17.3356	20.0964	21.3158	1	1	1	0.6	0.6	0.6	273.83	0.0015083	2.0892	1	1	1	1	1	Q54CB5	Q54CB5	44689	332	tr|Q54CB5|Q54CB5_DICDI Uncharacterized protein OS=Dictyostelium discoideum OX=44689 GN=DDB0191760 PE=4 SV=1	By matching	By MS/MS	By matching	By matching
NaN	NaN	NaN	NaN					NaN	NaN	NaN	NaN	NaN	1	1	1	2.5	2.5	2.5	54.527	0	6.3323	0	1	1	1	1	Q54CF7	Q54CF7	44689	335	tr|Q54CF7|Q54CF7_DICDI Uncharacterized protein OS=Dictyostelium discoideum OX=44689 GN=DDB0191714 PE=3 SV=1	By MS/MS	By MS/MS	By MS/MS	By MS/MS
NaN	NaN	NaN	NaN					19.0973	21.0222	20.2846	20.7802	22.4597	1	1	1	2.2	2.2	2.2	56.713	0.0050615	1.7176	2	1	1	1	1	Q54CI8	Q54CI8	44689	336	sp|Q54CI8|DC1L1_DICDI Cytoplasmic dynein 1 light intermediate chain 1 OS=Dictyostelium discoideum OX=44689 GN=dync1li1 PE=3 SV=1	By matching	By MS/MS	By matching	By MS/MS
20.1358	19.7448	21.8404	20.1588					21.253	22.5677	24.8875	23.9889	25.7492	6	6	6	28.8	28.8	28.8	26.824	0	21.018	7	3	3	6	4	Q54CJ3	Q54CJ3	44689	337	sp|Q54CJ3|6PGL_DICDI Probable 6-phosphogluconolactonase OS=Dictyostelium discoideum OX=44689 GN=pgl PE=3 SV=1	By MS/MS	By MS/MS	By MS/MS	By MS/MS
NaN	NaN	NaN	NaN					20.2605	19.7396	21.3486	23.3705	23.8994	5	5	5	52.8	52.8	52.8	12.559	0	12.843	2	4	4	4	5	Q54CJ9	Q54CJ9	44689	339	tr|Q54CJ9|Q54CJ9_DICDI Stress-response A/B barrel domain-containing protein OS=Dictyostelium discoideum OX=44689 GN=DDB_G0292892 PE=4 SV=1	By MS/MS	By MS/MS	By MS/MS	By MS/MS
NaN	20.9965	NaN	20.1024					17.5674	23.391	19.8238	22.6569	24.1592	3	3	3	9.4	9.4	9.4	56.917	0	9.1734	3	1	3	1	2	Q54CL2	Q54CL2	44689	341	sp|Q54CL2|TCPD_DICDI T-complex protein 1 subunit delta OS=Dictyostelium discoideum OX=44689 GN=cct4 PE=3 SV=1	By matching	By MS/MS	By matching	By MS/MS
22.0376	23.8032	22.054	22.8632					23.1657	26.9737	23.6557	26.1743	27.7779	11	11	11	48.3	48.3	48.3	33.936	0	45.924	21	8	11	9	9	Q54CX6	Q54CX6	44689	344	sp|Q54CX6|3HIDH_DICDI Probable 3-hydroxyisobutyrate dehydrogenase, mitochondrial OS=Dictyostelium discoideum OX=44689 GN=hibA PE=3 SV=1	By MS/MS	By MS/MS	By MS/MS	By MS/MS
21.051	21.7846	NaN	21.3682					21.7846	24.0715	21.5863	24.0729	25.3252	4	4	3	21.2	21.2	18.4	26.644	0	10.087	5	2	3	1	2	Q54CZ8	Q54CZ8	44689	345	tr|Q54CZ8|Q54CZ8_DICDI Uncharacterized protein OS=Dictyostelium discoideum OX=44689 GN=DDB0184474 PE=4 SV=1	By MS/MS	By MS/MS	By MS/MS	By MS/MS
19.3259	22.2625	19.7396	21.1014					20.8688	25.9004	22.7382	24.5899	26.5284	9	9	9	22.9	22.9	22.9	32.3	0	20.011	12	4	9	6	7	Q54D03	Q54D03	44689	346	tr|Q54D03|Q54D03_DICDI Uncharacterized protein OS=Dictyostelium discoideum OX=44689 GN=DDB0184469 PE=4 SV=1	By matching	By MS/MS	By matching	By MS/MS
25.6269	25.5832	25.5328	25.5616					28.1914	29.6281	29.2998	29.6284	31.2908	25	25	25	74.4	74.4	74.4	37.647	0	149.94	77	22	24	25	24	Q54D04;REV__Q54D04	Q54D04	44689;44689	347	sp|Q54D04|MDHB_DICDI Probable malate dehydrogenase 2, mitochondrial OS=Dictyostelium discoideum OX=44689 GN=mdhB PE=1 SV=1	By MS/MS	By MS/MS	By MS/MS	By MS/MS
NaN	NaN	NaN	NaN					18.4682	20.2456	20.2761	21.122	22.2983	1	1	1	7.2	7.2	7.2	15.494	0	2.7707	1	1	1	1	1	Q54D06	Q54D06	44689	348	sp|Q54D06|UBE2V_DICDI Probable ubiquitin-conjugating enzyme E2 variant OS=Dictyostelium discoideum OX=44689 GN=ube2v PE=3 SV=1	By matching	By matching	By matching	By MS/MS
20.8977	24.1756	21.0353	23.4174					21.9292	26.6906	23.3947	26.3264	27.6284	9	9	9	58.9	58.9	58.9	30.536	0	42.911	15	4	9	5	8	Q54D07	Q54D07	44689	349	sp|Q54D07|CY1_DICDI Cytochrome c1, heme protein, mitochondrial OS=Dictyostelium discoideum OX=44689 GN=cyc1 PE=3 SV=1	By MS/MS	By MS/MS	By MS/MS	By MS/MS
20.7427	20.4633	19.9704	20.1776					22.5249	24.0896	22.7931	23.9805	25.5077	9	9	9	27.9	27.9	27.9	50.141	0	20.661	11	8	9	8	9	Q54D12	Q54D12	44689	351	tr|Q54D12|Q54D12_DICDI Uncharacterized protein OS=Dictyostelium discoideum OX=44689 GN=DDB0184460 PE=4 SV=1	By MS/MS	By MS/MS	By MS/MS	By MS/MS
20.8995	22.823	20.8781	23.0206					22.9849	27.045	24.4282	27.3829	28.3593	14	14	14	47	47	47	25.826	0	35.249	36	11	14	11	14	Q54D63	Q54D63	44689	353	sp|Q54D63|RL6_DICDI 60S ribosomal protein L6 OS=Dictyostelium discoideum OX=44689 GN=rpl6 PE=1 SV=1	By MS/MS	By MS/MS	By MS/MS	By MS/MS
25.4161	22.7028	25.1285	23.4973					29.1292	28.0578	29.9879	29.0337	31.2083	40	40	40	51	51	51	86.694	0	226.45	159	40	35	40	40	Q54D66	Q54D66	44689	354	tr|Q54D66|Q54D66_DICDI Peptidase_S9 domain-containing protein OS=Dictyostelium discoideum OX=44689 GN=DDB0184409 PE=4 SV=1	By MS/MS	By MS/MS	By MS/MS	By MS/MS
20.1822	22.6205	20.5524	22.4427					21.3859	26.2963	23.8584	26.4341	27.5092	14	14	14	40.4	40.4	40.4	48.206	0	46.378	21	5	14	9	14	Q54D73	Q54D73	44689	355	sp|Q54D73|FHBB_DICDI Flavohemoprotein B OS=Dictyostelium discoideum OX=44689 GN=fhbB PE=1 SV=1	By matching	By MS/MS	By MS/MS	By MS/MS
NaN	NaN	19.8031	20.1181					19.3725	19.9904	21.5047	22.5922	23.3935	3	3	3	5.3	5.3	5.3	63.164	0	4.3593	3	2	2	3	3	Q54DA9	Q54DA9	44689	357	sp|Q54DA9|HACL1_DICDI 2-hydroxyacyl-CoA lyase 1 OS=Dictyostelium discoideum OX=44689 GN=hacl1 PE=3 SV=1	By matching	By MS/MS	By MS/MS	By MS/MS
25.4197	22.2487	25.0922	23.328					28.8315	26.9371	29.4949	28.3769	30.6724	46	46	46	64.3	64.3	64.3	77.498	0	248.41	120	45	38	46	46	Q54DD2	Q54DD2	44689	359	sp|Q54DD2|THOPL_DICDI Thimet-like oligopeptidase OS=Dictyostelium discoideum OX=44689 GN=DDB_G0292362 PE=3 SV=1	By MS/MS	By MS/MS	By MS/MS	By MS/MS
20.6677	23.7568	21.22	22.9679					22.729	27.6715	24.2552	26.9996	28.482	16	16	16	53.9	53.9	53.9	33.629	0	112.8	31	10	16	12	15	Q54DF1	Q54DF1	44689	360	sp|Q54DF1|ATPG_DICDI ATP synthase subunit gamma, mitochondrial OS=Dictyostelium discoideum OX=44689 GN=atp5f1c PE=1 SV=1	By MS/MS	By MS/MS	By MS/MS	By MS/MS
NaN	20.022	19.9193	20.4741					19.4636	22.6875	22.7182	23.8435	24.8108	6	6	6	17.3	17.3	17.3	40.871	0	10.351	7	1	4	4	6	Q54DF9	Q54DF9	44689	361	sp|Q54DF9|DCUP_DICDI Uroporphyrinogen decarboxylase OS=Dictyostelium discoideum OX=44689 GN=hemE PE=1 SV=1	By matching	By MS/MS	By MS/MS	By MS/MS
19.0195	21.5122	19.1526	20.8557					20.5111	24.9655	22.0062	24.3331	25.8289	10	10	10	20	20	20	52.562	0	16.062	14	4	10	6	10	Q54DG1	Q54DG1	44689	362	sp|Q54DG1|ALDH3_DICDI Aldehyde dehydrogenase family 3 comG OS=Dictyostelium discoideum OX=44689 GN=comG PE=3 SV=1	By matching	By MS/MS	By matching	By MS/MS
21.1361	23.2003	21.752	22.816					24.0004	27.7226	25.7669	27.6141	28.8997	20	20	20	55.8	55.8	55.8	50.144	0	82.086	51	11	19	14	20	Q54DK1	Q54DK1	44689	363	sp|Q54DK1|SQOR_DICDI Sulfide:quinone oxidoreductase, mitochondrial OS=Dictyostelium discoideum OX=44689 GN=sqor PE=3 SV=1	By MS/MS	By MS/MS	By MS/MS	By MS/MS
NaN	NaN	NaN	NaN					22.1241	21.2369	23.756	21.5856	24.5378	4	4	3	5.7	5.7	4.7	83.698	0	7.8091	4	3	2	3	2	Q54DL7	Q54DL7	44689	364	sp|Q54DL7|Y2188_DICDI von Willebrand factor A domain-containing protein DDB_G0292188 OS=Dictyostelium discoideum OX=44689 GN=DDB_G0292188 PE=4 SV=1	By MS/MS	By MS/MS	By MS/MS	By MS/MS
23.1851	22.157	23.9443	22.0218					24.0075	24.5176	26.3186	24.6991	27.1777	7	7	7	36.2	36.2	36.2	25.665	0	20.901	15	6	7	7	7	Q54DM7	Q54DM7	44689	365	sp|Q54DM7|PSA2_DICDI Proteasome subunit alpha type-2 OS=Dictyostelium discoideum OX=44689 GN=psmA2 PE=3 SV=1	By MS/MS	By MS/MS	By MS/MS	By MS/MS
23.6529	21.5764	23.5475	22.0738					25.5548	24.7018	26.5112	25.7589	27.7708	14	14	14	51.4	51.4	51.4	30.646	0	27.668	20	13	8	13	11	Q54DN0	Q54DN0	44689	366	tr|Q54DN0|Q54DN0_DICDI Uncharacterized protein OS=Dictyostelium discoideum OX=44689 GN=DDB0184238 PE=4 SV=1	By MS/MS	By MS/MS	By MS/MS	By MS/MS
NaN	NaN	NaN	NaN					18.8388	19.0685	21.668	19.7198	22.314	2	2	2	2.6	2.6	2.6	132.53	0	2.951	2	1	1	2	1	Q54DN5	Q54DN5	44689	367	tr|Q54DN5|Q54DN5_DICDI Glutaminase OS=Dictyostelium discoideum OX=44689 GN=AF310889_1 PE=3 SV=1	By matching	By matching	By MS/MS	By matching
NaN	NaN	NaN	NaN					NaN	21.4907	20.7069	19.7335	22.3988	2	2	2	5.4	5.4	5.4	32.918	0.0022438	2.0098	1	1	2	2	2	Q54ZU8;Q54DP5;Q54DQ5;Q54DQ0	Q54ZU8;Q54DP5;Q54DQ5;Q54DQ0	44689;44689;44689;44689	368	tr|Q54ZU8|Q54ZU8_DICDI CBM49 domain-containing protein OS=Dictyostelium discoideum OX=44689 GN=DDB0217955 PE=4 SV=1;tr|Q54DP5|Q54DP5_DICDI CMP/dCMP-type deaminase domain-containing protein OS=Dictyostelium discoideum OX=44689 GN=DDB0184221 PE=4 SV=1;tr|Q54	By matching	By MS/MS	By matching	By matching
NaN	20.3166	NaN	20.3925					18.4903	23.0051	20.901	22.8892	24.142	3	3	3	12	12	12	33.601	0	10.213	5	1	3	1	3	Q54DS8	Q54DS8	44689	369	sp|Q54DS8|SEC13_DICDI Protein SEC13 homolog OS=Dictyostelium discoideum OX=44689 GN=sec13 PE=3 SV=1	By matching	By MS/MS	By matching	By MS/MS
NaN	20.4139	NaN	19.2798					19.1376	23.2807	19.8498	22.5094	24.0758	3	3	3	4.7	4.7	4.7	59.68	0	4.6688	4	1	3	1	3	Q54DT8	Q54DT8	44689	370	sp|Q54DT8|PPOX_DICDI Protoporphyrinogen oxidase OS=Dictyostelium discoideum OX=44689 GN=ppox PE=3 SV=1	By matching	By MS/MS	By matching	By MS/MS
18.4139	20.9185	18.2272	19.8312					19.5681	24.7285	20.6578	23.6108	25.3592	6	6	6	25.3	25.3	25.3	32.322	0	10.743	11	2	6	3	5	Q54DU1	Q54DU1	44689	371	sp|Q54DU1|MCFP_DICDI Mitochondrial substrate carrier family protein P OS=Dictyostelium discoideum OX=44689 GN=mcfP PE=3 SV=1	By matching	By MS/MS	By matching	By MS/MS
20.6086	19.6968	21.8055	20.6767					22.655	22.6001	24.5316	23.9253	25.6634	6	6	6	18.7	18.7	18.7	40.882	0	11.37	8	5	5	6	5	Q54DX3	Q54DX3	44689	372	tr|Q54DX3|Q54DX3_DICDI Endothelial monocyte-activating polypeptide II pro-EMAP II family protein OS=Dictyostelium discoideum OX=44689 GN=DDB0231298 PE=4 SV=1	By MS/MS	By matching	By MS/MS	By MS/MS
22.7832	22.6885	22.2437	22.2423					24.3562	25.8358	24.9681	25.6143	27.3027	13	13	13	29.2	29.2	29.2	47.723	0	24.04	19	10	13	11	13	Q54DY1	Q54DY1	44689	373	sp|Q54DY1|ARGJ_DICDI Arginine biosynthesis bifunctional protein ArgJ, mitochondrial OS=Dictyostelium discoideum OX=44689 GN=argJ PE=3 SV=1	By MS/MS	By MS/MS	By MS/MS	By MS/MS
21.0377	23.6698	21.7144	23.2644					23.7648	28.3326	25.8122	28.0413	29.3567	23	23	23	32.4	32.4	32.4	93.287	0	113.42	58	14	23	19	23	Q54E04	Q54E04	44689	375	sp|Q54E04|VATM_DICDI Vacuolar proton translocating ATPase 100 kDa subunit OS=Dictyostelium discoideum OX=44689 GN=vatM PE=1 SV=2	By MS/MS	By MS/MS	By MS/MS	By MS/MS
20.7193	22.972	21.0145	22.9989					22.5278	26.9067	24.3001	27.0472	28.1174	10	10	10	44	44	44	23.676	0	48.626	19	6	10	7	10	Q54E20	Q54E20	44689	376	sp|Q54E20|RL13_DICDI 60S ribosomal protein L13 OS=Dictyostelium discoideum OX=44689 GN=rpl13 PE=1 SV=1	By MS/MS	By MS/MS	By MS/MS	By MS/MS
22.4081	23.6035	22.5952	23.8114					22.6321	26.5298	24.0513	26.0242	27.494	2	2	2	15.8	15.8	15.8	13.196	0	5.4302	5	2	2	2	2	Q54E22	Q54E22	44689	377	sp|Q54E22|ACPM_DICDI Acyl carrier protein, mitochondrial OS=Dictyostelium discoideum OX=44689 GN=ndufab1 PE=3 SV=1	By MS/MS	By MS/MS	By MS/MS	By MS/MS
20.6996	23.4189	20.9719	23.2289					21.747	26.6125	23.7135	26.7614	27.7997	9	9	9	42.2	42.2	42.2	23.889	0	64.491	25	4	9	6	9	Q54E24	Q54E24	44689	378	sp|Q54E24|RS8_DICDI 40S ribosomal protein S8 OS=Dictyostelium discoideum OX=44689 GN=rps8 PE=1 SV=1	By MS/MS	By MS/MS	By MS/MS	By MS/MS
19.1218	21.8176	19.4289	20.8605					19.9559	24.6069	21.5922	23.9378	25.4488	6	6	6	22.3	22.3	22.3	36.491	0	11.608	8	2	6	2	6	Q54E30	Q54E30	44689	379	tr|Q54E30|Q54E30_DICDI Uncharacterized protein OS=Dictyostelium discoideum OX=44689 GN=DDB0184090 PE=4 SV=1	By matching	By MS/MS	By MS/MS	By MS/MS
19.6667	NaN	19.8012	NaN					20.5765	19.2306	22.4259	20.881	23.2162	3	3	3	11.8	11.8	11.8	39.692	0	6.7678	3	2	1	3	2	Q54E33	Q54E33	44689	380	sp|Q54E33|DAA10_DICDI Dynein axonemal assembly factor 10 OS=Dictyostelium discoideum OX=44689 GN=dnaaf10 PE=3 SV=1	By MS/MS	By matching	By MS/MS	By matching
19.6348	19.713	19.6245	19.5771					20.411	21.9979	21.348	21.9946	23.5673	2	2	2	2	2	2	108.13	0	4.0331	4	2	2	2	2	Q54E36	Q54E36	44689	381	sp|Q54E36|XPO2_DICDI Exportin-2 OS=Dictyostelium discoideum OX=44689 GN=xpo2 PE=3 SV=1	By matching	By MS/MS	By MS/MS	By MS/MS
19.8419	20.6614	20.0081	20.5359					21.4042	23.9927	22.5077	23.5353	25.1638	6	6	6	20.7	20.7	20.7	37.466	0	12.995	12	3	6	4	3	Q54E40	Q54E40	44689	382	tr|Q54E40|Q54E40_DICDI Sulfurtransferase OS=Dictyostelium discoideum OX=44689 GN=DDB_G0291816 PE=4 SV=1	By MS/MS	By MS/MS	By MS/MS	By MS/MS
NaN	21.0978	NaN	20.6906					17.6516	23.7084	18.7786	23.5821	24.6822	4	4	4	18.5	18.5	18.5	40.81	0	7.6995	4	1	4	1	4	Q54E48	Q54E48	44689	383	sp|Q54E48|NDUF6_DICDI NADH dehydrogenase (ubiquinone) complex I, assembly factor 6 homolog OS=Dictyostelium discoideum OX=44689 GN=DDB_G0291852 PE=3 SV=1	By matching	By MS/MS	By matching	By MS/MS
NaN	19.8321	NaN	19.9027					16.7784	22.5489	18.0175	23.1358	23.907	3	3	3	8.5	8.5	8.5	48.17	0	7.8211	5	1	3	1	3	Q54E49	Q54E49	44689	384	sp|Q54E49|DDX6_DICDI Probable ATP-dependent RNA helicase ddx6 OS=Dictyostelium discoideum OX=44689 GN=ddx6 PE=3 SV=1	By matching	By MS/MS	By matching	By MS/MS
NaN	20.7727	18.5309	20.5639					18.7407	24.4618	20.9584	24.4484	25.5308	6	6	6	19	19	19	47.888	0	16.754	14	1	6	2	6	Q54E62	Q54E62	44689	385	sp|Q54E62|OST48_DICDI Dolichyl-diphosphooligosaccharide--protein glycosyltransferase 48 kDa subunit OS=Dictyostelium discoideum OX=44689 GN=ddost PE=3 SV=1	By matching	By MS/MS	By MS/MS	By MS/MS
21.0045	20.5294	21.6975	20.9095					23.1051	23.7515	24.8077	24.4319	26.1632	6	6	6	22.1	22.1	22.1	34.602	0	17.443	16	6	6	6	6	Q54E73	Q54E73	44689	386	tr|Q54E73|Q54E73_DICDI NmrA domain-containing protein OS=Dictyostelium discoideum OX=44689 GN=DDB0184035 PE=4 SV=1	By MS/MS	By MS/MS	By MS/MS	By MS/MS
NaN	NaN	NaN	NaN					23.8952	21.2729	25.1185	21.7278	25.7904	1	1	1	2.2	2.2	2.2	43.715	0.0037175	1.9413	4	1	1	1	1	Q54ED8	Q54ED8	44689	390	tr|Q54ED8|Q54ED8_DICDI Uncharacterized protein OS=Dictyostelium discoideum OX=44689 GN=DDB0219679 PE=4 SV=1	By MS/MS	By MS/MS	By MS/MS	By matching
20.8651	23.6869	21.1552	23.55					22.2674	26.4415	22.9071	26.2185	27.4404	6	6	6	43.4	43.4	43.4	16.139	0	23.805	12	5	6	5	6	Q54EG3	Q54EG3	44689	392	sp|Q54EG3|RS14_DICDI 40S ribosomal protein S14 OS=Dictyostelium discoideum OX=44689 GN=rps14 PE=3 SV=1	By MS/MS	By MS/MS	By MS/MS	By MS/MS
NaN	NaN	NaN	NaN					17.0155	21.7109	17.3218	21.5418	22.6933	2	2	2	2.8	2.8	2.8	75.836	0	2.954	2	1	2	1	2	Q54EH1	Q54EH1	44689	393	sp|Q54EH1|EPN_DICDI Epsin OS=Dictyostelium discoideum OX=44689 GN=epnA PE=3 SV=1	By matching	By MS/MS	By matching	By MS/MS
23.5515	23.0308	23.6576	23.268					25.4815	26.895	26.8758	27.2106	28.7457	14	14	14	52.7	52.7	52.7	32.993	0	73.965	37	11	13	13	13	Q54EJ5	Q54EJ5	44689	394	sp|Q54EJ5|GLOB2_DICDI Glyoxylase B2 OS=Dictyostelium discoideum OX=44689 GN=gloB2 PE=3 SV=1	By MS/MS	By MS/MS	By MS/MS	By MS/MS
20.7896	21.5018	20.29	21.0845					22.3574	25.2682	23.6056	25.2354	26.547	11	11	11	25.1	25.1	25.1	57.752	0	27.058	16	5	11	8	10	Q54EN4	Q54EN4	44689	396	sp|Q54EN4|PDI2_DICDI Protein disulfide-isomerase 2 OS=Dictyostelium discoideum OX=44689 GN=pdi2 PE=3 SV=1	By MS/MS	By MS/MS	By MS/MS	By MS/MS
20.9166	NaN	20.3452	NaN					21.7048	21.3268	22.2684	22.1698	23.9152	2	2	2	1.5	1.5	1.5	220.55	0	5.7097	2	2	2	2	2	Q54EQ8	Q54EQ8	44689	399	sp|Q54EQ8|NUP98_DICDI Nuclear pore complex protein Nup98-Nup96 OS=Dictyostelium discoideum OX=44689 GN=nup98 PE=3 SV=1	By MS/MS	By matching	By MS/MS	By matching
NaN	20.8418	19.421	20.0089					18.4927	22.8422	20.7035	22.5663	23.914	2	2	2	3.8	3.8	3.8	60.98	0	5.84	3	1	2	2	2	Q54ER7	Q54ER7	44689	400	sp|Q54ER7|TCPH_DICDI T-complex protein 1 subunit eta OS=Dictyostelium discoideum OX=44689 GN=cct7 PE=3 SV=1	By matching	By MS/MS	By matching	By MS/MS
19.4884	21.4131	19.9834	20.6109					20.7539	24.5371	22.9218	23.9335	25.5777	4	4	4	37.4	37.4	37.4	20.589	0	15.3	8	3	4	4	4	Q54ES4	Q54ES4	44689	401	tr|Q54ES4|Q54ES4_DICDI Redoxin domain-containing protein OS=Dictyostelium discoideum OX=44689 GN=DDB0183846 PE=3 SV=1	By matching	By MS/MS	By MS/MS	By MS/MS
20.1908	20.7502	19.761	20.9873					21.2456	23.3996	22.0532	24.1813	25.1382	8	8	8	21.8	21.8	21.8	57.954	0	16.247	11	3	7	4	7	Q54ES9	Q54ES9	44689	402	sp|Q54ES9|TCPB_DICDI T-complex protein 1 subunit beta OS=Dictyostelium discoideum OX=44689 GN=cct2 PE=1 SV=1	By matching	By MS/MS	By matching	By MS/MS
19.2894	20.6938	20.0952	20.677					21.7534	25.2126	24.0775	25.6295	26.7393	22	22	22	12	12	12	269.77	0	53.066	34	9	19	16	20	Q54ET6	Q54ET6	44689	403	sp|Q54ET6|ABPF_DICDI Actin-binding protein F OS=Dictyostelium discoideum OX=44689 GN=abpF PE=1 SV=1	By matching	By MS/MS	By MS/MS	By MS/MS
NaN	NaN	NaN	NaN					20.8692	21.7677	21.2402	21.4523	23.3688	2	2	2	9.5	9.5	9.5	26.311	0	5.2208	4	2	2	1	2	Q54EU8	Q54EU8	44689	405	tr|Q54EU8|Q54EU8_DICDI Uncharacterized protein OS=Dictyostelium discoideum OX=44689 GN=DDB0183821 PE=4 SV=1	By MS/MS	By MS/MS	By matching	By MS/MS
19.8387	21.9224	20.1069	21.1218					21.6009	26.1667	23.4073	25.471	27.0205	15	15	14	37.2	37.2	33.1	53.584	0	50.395	21	5	14	8	13	Q54EW1	Q54EW1	44689	408	sp|Q54EW1|GLYC2_DICDI Serine hydroxymethyltransferase 2 OS=Dictyostelium discoideum OX=44689 GN=shmt2 PE=3 SV=1	By MS/MS	By MS/MS	By MS/MS	By MS/MS
25.3959	24.3121	24.6043	24.3138					27.854	26.8025	27.8923	28.3399	29.8211	29	29	29	32.3	32.3	32.3	120.67	0	169.01	67	29	25	29	28	Q54EW2	Q54EW2	44689	409	sp|Q54EW2|Y9130_DICDI Putative bifunctional amine oxidase DDB_G0291301 OS=Dictyostelium discoideum OX=44689 GN=DDB_G0291301 PE=1 SV=1	By MS/MS	By MS/MS	By MS/MS	By MS/MS
19.632	20.5966	19.7554	20.6699					22.0166	24.6831	23.5062	24.8756	26.1386	10	10	10	11	11	11	120.41	0	22.398	12	8	10	9	10	Q54EW3	Q54EW3	44689	410	sp|Q54EW3|IPO5_DICDI Probable importin-5 homolog OS=Dictyostelium discoideum OX=44689 GN=DDB_G0291650 PE=3 SV=1	By MS/MS	By MS/MS	By MS/MS	By MS/MS
22.9974	24.8268	23.2926	24.2199					25.8672	29.3316	27.3272	28.9056	30.3911	20	20	20	43.2	43.2	43.2	51.794	0	142.57	69	16	20	20	20	Q54EW8	Q54EW8	44689	411	sp|Q54EW8|DLDH_DICDI Dihydrolipoyl dehydrogenase, mitochondrial OS=Dictyostelium discoideum OX=44689 GN=lpd PE=3 SV=1	By MS/MS	By MS/MS	By MS/MS	By MS/MS
NaN	20.2665	19.1646	19.6293					18.2281	22.6201	20.9532	22.511	23.8153	3	3	3	18.2	18.2	18.2	22.808	0	6.304	4	1	3	3	3	Q54EY3	Q54EY3	44689	413	tr|Q54EY3|Q54EY3_DICDI Rab GTPase OS=Dictyostelium discoideum OX=44689 GN=rsmL PE=4 SV=1	By matching	By MS/MS	By MS/MS	By MS/MS
NaN	NaN	NaN	NaN					21.2599	NaN	NaN	20.6734	21.9963	2	2	2	22.1	22.1	22.1	15.275	0	4.7887	1	2	1	1	2	Q54EY7	Q54EY7	44689	414	tr|Q54EY7|Q54EY7_DICDI Lactoylglutathione lyase OS=Dictyostelium discoideum OX=44689 GN=gloA PE=3 SV=1	By MS/MS	By matching	By MS/MS	By MS/MS
21.6331	23.8893	22.4813	23.7144					22.6363	27.2991	25.4349	27.06	28.4111	12	12	12	40.4	40.4	40.4	41.763	0	60.953	29	7	12	11	12	Q54F07	Q54F07	44689	415	sp|Q54F07|METK_DICDI S-adenosylmethionine synthase OS=Dictyostelium discoideum OX=44689 GN=metK PE=1 SV=1	By MS/MS	By MS/MS	By MS/MS	By MS/MS
NaN	21.1789	NaN	20.4718					NaN	23.5592	20.2537	23.0363	24.4049	4	4	4	27.1	27.1	27.1	27.741	0	17.797	3	1	4	2	4	Q54F10	Q54F10	44689	417	sp|Q54F10|NDUV2_DICDI NADH dehydrogenase [ubiquinone] flavoprotein 2, mitochondrial OS=Dictyostelium discoideum OX=44689 GN=ndufv2 PE=3 SV=1	By matching	By MS/MS	By MS/MS	By MS/MS
24.3953	23.879	24.0513	23.6059					25.5828	26.5795	26.3324	26.531	28.3066	6	6	6	19.6	19.6	19.6	38.597	0	42.701	22	6	6	6	6	Q54F16	Q54F16	44689	418	tr|Q54F16|Q54F16_DICDI Uncharacterized protein OS=Dictyostelium discoideum OX=44689 GN=DDB0219654 PE=3 SV=1	By MS/MS	By MS/MS	By MS/MS	By MS/MS
19.7252	20.181	19.5215	20.3233					20.9846	23.36	21.8057	24.0146	24.9957	6	6	6	24.1	24.1	24.1	34.475	0	11.01	6	3	4	3	6	Q54F26	Q54F26	44689	420	tr|Q54F26|Q54F26_DICDI RRM domain-containing protein OS=Dictyostelium discoideum OX=44689 GN=DDB0189279 PE=4 SV=1	By matching	By MS/MS	By matching	By MS/MS
22.1388	NaN	20.9964	20.1758					22.4362	21.3807	23.0967	22.0282	24.3681	2	2	2	6.8	6.8	6.8	39.182	0	3.3605	4	2	1	2	2	Q54F82	Q54F82	44689	423	tr|Q54F82|Q54F82_DICDI Uncharacterized protein OS=Dictyostelium discoideum OX=44689 GN=DDB0189214 PE=4 SV=1	By MS/MS	By MS/MS	By MS/MS	By matching
21.1053	NaN	20.6023	19.1424					21.5291	18.8846	22.2928	21.3392	23.4301	3	3	3	3.9	3.9	3.9	95.88	0	10.956	5	3	2	3	3	Q54F90	Q54F90	44689	424	tr|Q54F90|Q54F90_DICDI Uncharacterized protein OS=Dictyostelium discoideum OX=44689 GN=DDB0189206 PE=4 SV=1	By MS/MS	By matching	By MS/MS	By MS/MS
22.8171	25.4104	23.2043	24.4362					25.7418	30.1726	27.2363	29.1255	30.9046	25	25	25	67.2	67.2	67.2	47.745	0	165.9	72	21	25	22	25	Q54F93	Q54F93	44689	425	sp|Q54F93|MPPA2_DICDI Mitochondrial-processing peptidase subunit alpha-2 OS=Dictyostelium discoideum OX=44689 GN=mppA2 PE=1 SV=1	By MS/MS	By MS/MS	By MS/MS	By MS/MS
NaN	20.6729	NaN	20.4706					18.1721	23.5068	19.8422	23.2703	24.472	4	4	4	14.2	14.2	14.2	34.642	0	9.455	4	2	4	2	4	Q54F95	Q54F95	44689	426	tr|Q54F95|Q54F95_DICDI PHB domain-containing protein OS=Dictyostelium discoideum OX=44689 GN=DDB0189200 PE=3 SV=1	By matching	By MS/MS	By matching	By MS/MS
27.743	25.481	27.1824	25.6421					28.8586	22.8009	24.5143	23.4303	28.9796	15	15	15	13.3	13.3	13.3	149.93	0	29.486	20	14	9	13	10	Q54FB7	Q54FB7	44689	427	sp|Q54FB7|XDH_DICDI Xanthine dehydrogenase OS=Dictyostelium discoideum OX=44689 GN=xdh PE=3 SV=1	By MS/MS	By MS/MS	By MS/MS	By MS/MS
20.6781	22.5584	20.5454	21.2038					22.5471	26.2061	23.853	25.223	27.0386	12	12	12	46.8	46.8	46.8	37.578	0	41.499	18	6	12	10	12	Q54FD7	Q54FD7	44689	428	sp|Q54FD7|ETFA_DICDI Electron transfer flavoprotein subunit alpha, mitochondrial OS=Dictyostelium discoideum OX=44689 GN=etfa PE=3 SV=1	By MS/MS	By MS/MS	By MS/MS	By MS/MS
19.8479	22.07	19.8896	21.2448					21.4274	25.1172	22.6008	24.4438	26.0274	5	5	5	21.4	21.4	21.4	30.869	0	14.673	10	5	5	5	5	Q54FE6	Q54FE6	44689	429	sp|Q54FE6|MCFS_DICDI Mitochondrial substrate carrier family protein S OS=Dictyostelium discoideum OX=44689 GN=mcfS PE=3 SV=1	By MS/MS	By MS/MS	By MS/MS	By MS/MS
19.722	20.5772	20.1593	20.0386					20.1575	21.9232	21.8148	22.0606	23.655	3	2	2	13.9	10	10	20.139	0.0007622	2.2819	5	2	2	2	2	Q54FF8	Q54FF8	44689	430	tr|Q54FF8|Q54FF8_DICDI Uncharacterized protein OS=Dictyostelium discoideum OX=44689 GN=DDB0189134 PE=4 SV=1	By MS/MS	By MS/MS	By MS/MS	By MS/MS
20.2154	23.3397	20.5067	22.3848					22.1002	27.0466	23.775	26.3982	27.8736	17	17	17	43.5	43.5	43.5	57.567	0	63.711	24	6	17	9	17	Q54FH4	Q54FH4	44689	431	tr|Q54FH4|Q54FH4_DICDI Phosphoenolpyruvate carboxykinase (ATP) OS=Dictyostelium discoideum OX=44689 GN=DDB0189117 PE=3 SV=1	By MS/MS	By MS/MS	By MS/MS	By MS/MS
22.3523	19.2934	21.7256	20.0979					24.4941	22.5069	24.6531	23.4413	26.0054	9	9	9	45.8	45.8	45.8	33.168	0	21.586	13	8	5	9	5	Q54FJ9	Q54FJ9	44689	432	sp|Q54FJ9|NNRD_DICDI ATP-dependent (S)-NAD(P)H-hydrate dehydratase OS=Dictyostelium discoideum OX=44689 GN=DDB_G0290799 PE=3 SV=1	By MS/MS	By MS/MS	By MS/MS	By MS/MS
27.1413	25.0585	26.8598	26.2834					28.5617	27.9982	29.3752	29.3563	30.9315	11	11	11	58.3	58.3	58.3	16.012	0	55.082	56	11	9	11	10	Q54FU0	Q54FU0	44689	434	tr|Q54FU0|Q54FU0_DICDI ADF-H domain-containing protein OS=Dictyostelium discoideum OX=44689 GN=DDB0188978 PE=4 SV=1	By MS/MS	By MS/MS	By MS/MS	By MS/MS
17.7722	21.5408	18.2904	20.8618					19.4199	25.7622	21.9042	25.199	26.5761	11	11	11	26.7	26.7	26.7	53.308	0	29.754	24	3	11	6	10	Q54FV6	Q54FV6	44689	435	tr|Q54FV6|Q54FV6_DICDI Uncharacterized protein OS=Dictyostelium discoideum OX=44689 GN=DDB0188965 PE=4 SV=1	By matching	By MS/MS	By matching	By MS/MS
21.3412	20.5723	21.4473	20.9084					22.8057	23.6359	24.3763	24.2989	25.9039	6	6	6	26.9	26.9	26.9	32.102	0	16.1	13	5	4	6	5	Q54FW2	Q54FW2	44689	436	tr|Q54FW2|Q54FW2_DICDI Uncharacterized protein OS=Dictyostelium discoideum OX=44689 GN=DDB0219578 PE=3 SV=1	By MS/MS	By MS/MS	By MS/MS	By MS/MS
NaN	20.8194	19.1119	20.1279					18.8956	23.3785	20.5515	23.1826	24.4202	12	3	3	25.1	7.7	7.7	54.459	0	5.7852	4	1	3	2	3	Q54FY1	Q54FY1	44689	437	tr|Q54FY1|Q54FY1_DICDI Aldehyde dehydrogenase OS=Dictyostelium discoideum OX=44689 GN=DDB0231475 PE=3 SV=1	By matching	By MS/MS	By matching	By MS/MS
NaN	NaN	NaN	NaN					NaN	20.4674	NaN	21.0217	21.771	10	2	2	18.2	4.4	4.4	53.795	0	3.9016	2	0	2	0	1	Q54FY2	Q54FY2	44689	438	tr|Q54FY2|Q54FY2_DICDI Aldehyde dehydrogenase OS=Dictyostelium discoideum OX=44689 GN=DDB0231474 PE=3 SV=1	By matching	By MS/MS	By matching	By MS/MS
19.9737	22.3471	20.3357	21.947					21.5957	25.9766	23.5493	25.7379	27.0342	13	13	2	25.1	25.1	3.4	54.284	0	29.343	17	0	2	1	0	Q54FY3	Q54FY3	44689	439	tr|Q54FY3|Q54FY3_DICDI Aldehyde dehydrogenase OS=Dictyostelium discoideum OX=44689 GN=hydA PE=3 SV=1	By matching	By MS/MS	By MS/MS	By MS/MS
25.2352	22.9027	24.8761	23.6275					28.487	27.681	29.1166	28.6625	30.574	31	31	31	50.9	50.9	50.9	71.393	0	160.97	114	31	28	30	27	Q54G06	Q54G06	44689	440	sp|Q54G06|XPP1_DICDI Xaa-Pro aminopeptidase 1 OS=Dictyostelium discoideum OX=44689 GN=xpnpep1 PE=3 SV=1	By MS/MS	By MS/MS	By MS/MS	By MS/MS
23.3159	21.0704	23.0602	21.8506					24.8454	23.8805	25.5853	25.0612	26.9643	8	8	8	5.9	5.9	5.9	181.59	0	31.532	16	8	7	7	7	Q54G21	Q54G21	44689	442	sp|Q54G21|FKBP5_DICDI FK506-binding protein 5 OS=Dictyostelium discoideum OX=44689 GN=fkbp5 PE=1 SV=1	By MS/MS	By MS/MS	By MS/MS	By MS/MS
18.9737	19.3363	19.3472	19.8921					20.1196	22.6381	21.9027	23.1605	24.3213	10	4	4	16.7	6.2	6.2	80.23	0	8.4513	6	3	4	3	4	Q54G31	Q54G31	44689	443	tr|Q54G31|Q54G31_DICDI Uncharacterized protein OS=Dictyostelium discoideum OX=44689 GN=DDB0219564 PE=4 SV=1	By matching	By MS/MS	By MS/MS	By MS/MS
23.8189	21.7435	23.6811	22.5891					26.0711	24.8243	26.823	25.9566	28.0816	7	7	7	46.7	46.7	46.7	16.148	0	22.432	27	7	6	7	7	Q54G70	Q54G70	44689	447	sp|Q54G70|SODC5_DICDI Superoxide dismutase [Cu-Zn] 5 OS=Dictyostelium discoideum OX=44689 GN=sodE PE=3 SV=1	By MS/MS	By MS/MS	By MS/MS	By MS/MS
NaN	28.1704	NaN	27.5023					27.0771	29.8326	28.2968	29.1091	30.902	6	6	6	11.2	11.2	11.2	64.646	0	90.02	5	5	6	5	6	Q54G77	Q54G77	44689	448	tr|Q54G77|Q54G77_DICDI Peptidase S53 domain-containing protein OS=Dictyostelium discoideum OX=44689 GN=DDB0188843 PE=4 SV=1	By MS/MS	By MS/MS	By MS/MS	By MS/MS
20.1803	22.9759	20.5915	22.6571					22.0172	26.3772	23.55	26.272	27.4608	7	7	7	56.6	56.6	56.6	14.543	0	21.291	13	6	7	7	7	Q54G86	Q54G86	44689	449	sp|Q54G86|RL23_DICDI 60S ribosomal protein L23 OS=Dictyostelium discoideum OX=44689 GN=rpl23 PE=1 SV=1	By MS/MS	By MS/MS	By MS/MS	By MS/MS
NaN	18.8114	NaN	20.2303					16.7361	21.6149	17.9612	22.7289	23.3276	2	2	2	14.7	14.7	14.7	21.26	0	4.263	5	1	2	1	1	Q54GD8	Q54GD8	44689	451	sp|Q54GD8|PX24C_DICDI PXMP2/4 family protein 3 OS=Dictyostelium discoideum OX=44689 GN=DDB_G0290223 PE=3 SV=1	By matching	By MS/MS	By matching	By MS/MS
23.9169	21.8893	24.1214	21.8585					24.8763	24.0731	26.1979	24.4007	27.1368	10	10	10	39.1	39.1	39.1	42.264	0	40.216	18	10	7	10	7	Q54GE6	Q54GE6	44689	453	sp|Q54GE6|MDHA_DICDI Probable malate dehydrogenase 1 OS=Dictyostelium discoideum OX=44689 GN=mdhA PE=1 SV=1	By MS/MS	By MS/MS	By MS/MS	By MS/MS
NaN	NaN	NaN	NaN					19.2589	21.147	20.5132	21.4475	22.8006	1	1	1	3.1	3.1	3.1	41.378	0.0043988	1.8367	2	1	1	1	1	Q54GG6	Q54GG6	44689	454	tr|Q54GG6|Q54GG6_DICDI Uncharacterized protein OS=Dictyostelium discoideum OX=44689 GN=DDB0188759 PE=4 SV=1	By matching	By MS/MS	By matching	By MS/MS
19.8833	22.4888	19.9086	22.0655					20.5304	26.3061	23.2911	25.9284	27.2409	10	10	9	45.8	45.8	42.4	30.333	0	35.694	15	2	9	8	9	Q54GI9	Q54GI9	44689	456	sp|Q54GI9|PHB1_DICDI Prohibitin-1, mitochondrial OS=Dictyostelium discoideum OX=44689 GN=phbA PE=3 SV=1	By matching	By MS/MS	By matching	By MS/MS
24.568	21.9231	24.3954	22.5365					26.8141	25.8308	27.8021	26.7193	28.96	18	18	18	32.4	32.4	32.4	87.705	0	107.25	48	16	16	17	17	Q54GJ2	Q54GJ2	44689	457	sp|Q54GJ2|PUR2_DICDI Bifunctional purine biosynthetic protein purD OS=Dictyostelium discoideum OX=44689 GN=purD PE=1 SV=1	By MS/MS	By MS/MS	By MS/MS	By MS/MS
20.4032	23.5894	20.7239	23.4377					21.8562	26.2241	23.437	26.2912	27.3882	4	4	1	38.8	38.8	10.3	13.403	0	10.912	9	1	1	1	1	Q54GK6	Q54GK6	44689	459	sp|Q54GK6|RL222_DICDI 60S ribosomal protein L22 2 OS=Dictyostelium discoideum OX=44689 GN=rpl22a PE=3 SV=1	By MS/MS	By MS/MS	By MS/MS	By MS/MS
20.947	21.1026	20.2911	20.7131					22.4431	23.9389	22.5698	23.781	25.3383	4	4	4	27.6	27.6	27.6	22.649	0	13.614	7	3	4	4	4	Q54GL4	Q54GL4	44689	460	tr|Q54GL4|Q54GL4_DICDI 4HBT domain-containing protein OS=Dictyostelium discoideum OX=44689 GN=DDB0188716 PE=4 SV=1	By MS/MS	By MS/MS	By MS/MS	By MS/MS
19.3872	21.2301	19.1915	21.0441					21.2849	24.7079	22.166	24.8465	25.9502	9	9	9	17.8	17.8	17.8	84.135	0	28.39	15	4	9	6	8	Q54GL5	Q54GL5	44689	461	tr|Q54GL5|Q54GL5_DICDI VPS10 domain-containing protein OS=Dictyostelium discoideum OX=44689 GN=DDB0188715 PE=4 SV=1	By matching	By MS/MS	By MS/MS	By MS/MS
22.4894	20.0908	21.2532	20.7034					23.5692	21.7269	24.2728	23.0914	25.4274	3	3	3	30	30	30	10.934	0	6.9281	8	3	2	3	3	Q54GP8	Q54GP8	44689	464	sp|Q54GP8|GLRX_DICDI Glutaredoxin OS=Dictyostelium discoideum OX=44689 GN=grxA PE=2 SV=1	By MS/MS	By MS/MS	By MS/MS	By MS/MS
22.4515	19.9379	21.7158	20.4513					24.7283	23.9089	25.0802	24.1911	26.5488	17	17	17	32.7	32.7	32.7	79.761	0	36.976	22	17	15	17	14	Q54GQ6	Q54GQ6	44689	465	sp|Q54GQ6|ACOX1_DICDI Peroxisomal acyl-coenzyme A oxidase 1 OS=Dictyostelium discoideum OX=44689 GN=acox1 PE=3 SV=1	By MS/MS	By MS/MS	By MS/MS	By MS/MS
26.3847	23.9449	25.8285	24.4821					28.0698	27.1914	28.3158	27.8831	29.9212	15	15	15	42.8	42.8	42.8	44.71	0	118.03	35	15	14	14	14	Q54GT6	Q54GT6	44689	467	sp|Q54GT6|SPYA_DICDI Serine--pyruvate aminotransferase OS=Dictyostelium discoideum OX=44689 GN=agxt PE=3 SV=1	By MS/MS	By MS/MS	By MS/MS	By MS/MS
18.392	20.3742	18.2865	20.0689					19.4328	22.8729	20.6438	22.8793	24.0807	3	3	3	10.4	10.4	10.4	41.073	0	9.6269	5	2	3	3	3	Q54GZ0	Q54GZ0	44689	468	sp|Q54GZ0|OMT9_DICDI O-methyltransferase 9 OS=Dictyostelium discoideum OX=44689 GN=omt9 PE=3 SV=1	By matching	By MS/MS	By matching	By MS/MS
NaN	20.2704	NaN	19.7056					17.7923	22.7696	19.0279	22.382	23.6734	2	2	2	24.2	24.2	24.2	10.108	0	6.3816	2	1	2	1	2	Q54H66	Q54H66	44689	470	tr|Q54H66|Q54H66_DICDI Uncharacterized protein OS=Dictyostelium discoideum OX=44689 GN=DDB_G0289679 PE=4 SV=1	By matching	By MS/MS	By matching	By matching
22.7631	25.7609	23.2339	24.879					25.0469	30.0798	26.7796	29.2406	30.8376	22	22	21	64.6	64.6	62.5	46.025	0	207.4	71	15	21	18	21	Q54HB2	Q54HB2	44689	472	sp|Q54HB2|EFTU_DICDI Elongation factor Tu, mitochondrial OS=Dictyostelium discoideum OX=44689 GN=tufm PE=1 SV=2	By MS/MS	By MS/MS	By MS/MS	By MS/MS
20.8097	23.3636	21.3958	23.1692					24.2349	24.091	21.0528	24.3529	25.8674	6	6	5	13.1	13.1	10.8	50.504	0	13.517	10	2	4	2	3	Q54HG2	Q54HG2	44689	474	sp|Q54HG2|CTXA_DICDI Cortexillin-1 OS=Dictyostelium discoideum OX=44689 GN=ctxA PE=1 SV=1	By MS/MS	By MS/MS	By matching	By MS/MS
NaN	21.2999	NaN	20.3775					22.4308	24.866	22.7396	24.562	26.0192	12	12	12	21.1	21.1	21.1	70.968	0	13.139	10	2	11	2	10	Q54HG8	Q54HG8	44689	475	tr|Q54HG8|Q54HG8_DICDI Uncharacterized protein OS=Dictyostelium discoideum OX=44689 GN=DDB0188436 PE=3 SV=1	By MS/MS	By MS/MS	By matching	By MS/MS
20.6946	21.4691	20.1852	21.2763					23.3441	25.7746	23.6024	25.7217	27.0203	14	14	14	26.7	26.7	26.7	75.615	0	51.923	29	12	14	9	13	Q54HG9	Q54HG9	44689	476	sp|Q54HG9|RPN2_DICDI Dolichyl-diphosphooligosaccharide--protein glycosyltransferase subunit swp1 OS=Dictyostelium discoideum OX=44689 GN=swp1 PE=3 SV=1	By MS/MS	By MS/MS	By MS/MS	By MS/MS
NaN	NaN	NaN	NaN					22.0213	20.6439	22.3821	21.3672	23.7457	2	2	2	5.6	5.6	5.6	81.349	0.0007657	2.3213	2	2	1	2	1	Q54HI5	Q54HI5	44689	478	sp|Q54HI5|LMNB1_DICDI Lamin-like protein OS=Dictyostelium discoideum OX=44689 GN=lmnB PE=1 SV=1	By MS/MS	By MS/MS	By matching	By matching
18.9903	20.9057	19.0512	20.6972					19.9555	23.7047	21.1028	23.6339	24.8364	4	3	3	37.3	29.9	29.9	14.683	0	9.9282	6	2	3	2	3	Q54HJ0	Q54HJ0	44689	479	tr|Q54HJ0|Q54HJ0_DICDI HIT domain-containing protein OS=Dictyostelium discoideum OX=44689 GN=DDB0219436 PE=4 SV=1	By matching	By MS/MS	By matching	By MS/MS
22.0139	19.8185	21.5534	20.7717					23.7098	23.3167	24.6058	24.4536	26.115	8	8	8	13	13	13	101.51	0	26.511	15	8	7	8	8	Q54HL0	Q54HL0	44689	480	sp|Q54HL0|COPG_DICDI Coatomer subunit gamma OS=Dictyostelium discoideum OX=44689 GN=copG PE=1 SV=1	By MS/MS	By MS/MS	By MS/MS	By MS/MS
NaN	21.0926	NaN	20.3609					18.5784	24.0847	19.4927	23.6852	24.9498	6	6	6	18.4	18.4	18.4	40.958	0	12.05	4	1	5	1	4	Q54HP3	Q54HP3	44689	482	sp|Q54HP3|DRG1_DICDI Developmentally-regulated GTP-binding protein 1 homolog OS=Dictyostelium discoideum OX=44689 GN=drg1 PE=3 SV=1	By matching	By MS/MS	By matching	By MS/MS
21.1707	22.4125	21.7461	22.7169					22.5471	25.8491	24.5377	26.3786	27.4087	9	9	9	23.5	23.5	23.5	52.36	0	36.271	21	5	8	7	9	Q54HR9	Q54HR9	44689	483	tr|Q54HR9|Q54HR9_DICDI Amino_oxidase domain-containing protein OS=Dictyostelium discoideum OX=44689 GN=DDB0188339 PE=4 SV=1	By MS/MS	By MS/MS	By MS/MS	By MS/MS
NaN	NaN	NaN	NaN					20.8638	21.8191	21.7635	21.4092	23.5109	3	3	3	18.4	18.4	18.4	17.414	0	4.9451	3	3	3	2	3	Q54HX1	Q54HX1	44689	484	tr|Q54HX1|Q54HX1_DICDI 4HBT domain-containing protein OS=Dictyostelium discoideum OX=44689 GN=DDB0188289 PE=3 SV=1	By MS/MS	By MS/MS	By MS/MS	By MS/MS
19.7199	21.5165	19.773	21.6387					21.5472	24.5303	22.4738	24.8255	25.9055	7	7	7	30.1	30.1	30.1	31.684	0	18.94	8	6	6	5	7	Q54HZ2;Q54HZ1	Q54HZ2	44689;44689	485	tr|Q54HZ2|Q54HZ2_DICDI Uncharacterized protein OS=Dictyostelium discoideum OX=44689 GN=DDB0188270 PE=3 SV=1	By matching	By MS/MS	By MS/MS	By MS/MS
23.1964	25.1826	23.5714	24.4015					26.0969	29.7929	27.6083	29.1784	30.7565	20	20	20	45.8	45.8	45.8	56.695	0	133.92	75	17	20	18	20	Q54I10	Q54I10	44689	486	sp|Q54I10|MMSA_DICDI Probable methylmalonate-semialdehyde dehydrogenase [acylating], mitochondrial OS=Dictyostelium discoideum OX=44689 GN=mmsdh PE=3 SV=1	By MS/MS	By MS/MS	By MS/MS	By MS/MS
18.3404	22.7847	19.6582	22.0313					19.5719	25.7447	22.296	25.6397	26.7699	14	14	14	25.3	25.3	25.3	88.913	0	46.944	18	2	14	6	14	Q54I27;A0Q8N0;Q54EV3	Q54I27	44689;401614;44689	487	tr|Q54I27|Q54I27_DICDI Uncharacterized protein OS=Dictyostelium discoideum OX=44689 GN=DDB0188234 PE=3 SV=1	By matching	By MS/MS	By matching	By MS/MS
22.6622	25.153	22.9918	25.1862					24.0485	28.1292	25.0198	28.7578	29.5734	14	14	14	54.9	54.9	54.9	22.147	0	34.083	35	6	13	9	14	Q54I41	Q54I41	44689	488	sp|Q54I41|RS7_DICDI 40S ribosomal protein S7 OS=Dictyostelium discoideum OX=44689 GN=rps7 PE=1 SV=1	By MS/MS	By MS/MS	By MS/MS	By MS/MS
21.5248	20.5149	20.6718	20.7448					22.4214	22.9724	22.6818	23.3924	24.9128	5	5	5	23.3	23.3	23.3	25.78	0	10.81	13	4	5	5	5	Q54I58	Q54I58	44689	489	sp|Q54I58|NIPSN_DICDI Protein NipSnap homolog OS=Dictyostelium discoideum OX=44689 GN=nipsnap PE=3 SV=1	By MS/MS	By MS/MS	By MS/MS	By MS/MS
23.7236	20.4835	23.2518	21.6177					25.2011	23.1586	25.9396	24.7066	27.0574	6	6	6	40.8	40.8	40.8	23.233	0	13.57	14	5	4	6	5	Q54I60	Q54I60	44689	490	sp|Q54I60|PUR3_DICDI Phosphoribosylglycinamide formyltransferase OS=Dictyostelium discoideum OX=44689 GN=purN PE=3 SV=1	By MS/MS	By MS/MS	By MS/MS	By MS/MS
NaN	19.6208	19.4262	19.9762					17.9205	22.0677	21.5148	22.7139	23.7915	2	2	2	17	17	17	16.263	0	5.6347	4	1	2	2	2	Q54I82	Q54I82	44689	494	sp|Q54I82|CDD_DICDI Probable cytidine deaminase OS=Dictyostelium discoideum OX=44689 GN=cda PE=3 SV=1	By matching	By MS/MS	By matching	By MS/MS
20.7188	21.4085	20.5157	20.4299					21.3551	23.5927	22.2448	22.8128	24.7219	2	2	2	8	8	8	21.1	0	3.0376	7	2	2	2	2	Q54I85	Q54I85	44689	495	tr|Q54I85|Q54I85_DICDI Uncharacterized protein OS=Dictyostelium discoideum OX=44689 GN=DDB0188179 PE=4 SV=1	By MS/MS	By MS/MS	By MS/MS	By MS/MS
19.6547	22.6821	19.8244	21.7658					21.8405	26.1857	23.1138	25.4444	27.0065	11	11	11	27.1	27.1	27.1	52.691	0	39.547	16	6	11	7	11	Q54I90	Q54I90	44689	496	sp|Q54I90|NDUV1_DICDI NADH dehydrogenase [ubiquinone] flavoprotein 1, mitochondrial OS=Dictyostelium discoideum OX=44689 GN=ndufv1 PE=2 SV=1	By MS/MS	By MS/MS	By matching	By MS/MS
19.9693	22.3014	20.3816	22.2896					21.1562	25.7211	22.5272	25.9792	26.9522	10	10	10	48.9	48.9	48.9	39.559	0	44.409	16	4	10	5	10	Q54I98	Q54I98	44689	497	sp|Q54I98|SMT1_DICDI Probable cycloartenol-C-24-methyltransferase 1 OS=Dictyostelium discoideum OX=44689 GN=smt1 PE=1 SV=1	By matching	By MS/MS	By MS/MS	By MS/MS
20.8639	21.6756	21.1521	21.9116					22.4096	25.4772	23.9882	25.851	26.9478	12	12	12	48.8	48.8	48.8	38.266	0	30.468	18	6	11	8	12	Q54IA7	Q54IA7	44689	498	sp|Q54IA7|HEM6_DICDI Oxygen-dependent coproporphyrinogen-III oxidase OS=Dictyostelium discoideum OX=44689 GN=cpox PE=3 SV=1	By MS/MS	By MS/MS	By MS/MS	By MS/MS
NaN	NaN	NaN	NaN					19.5423	22.1192	20.8676	21.4928	23.2797	1	1	1	25	25	25	6.5857	0	4.7917	3	1	1	1	1	Q54ID0	Q54ID0	44689	499	sp|Q54ID0|COX17_DICDI Cytochrome c oxidase copper chaperone OS=Dictyostelium discoideum OX=44689 GN=cox17 PE=3 SV=1	By matching	By MS/MS	By MS/MS	By MS/MS
25.4244	23.0204	25.0532	23.5385					28.4451	27.5906	29.1644	28.2665	30.4747	30	30	30	56.6	56.6	56.6	73.513	0	184.86	104	30	30	30	29	Q54II1	Q54II1	44689	502	tr|Q54II1|Q54II1_DICDI Acyl-coenzyme A oxidase OS=Dictyostelium discoideum OX=44689 GN=DDB0188084 PE=3 SV=1	By MS/MS	By MS/MS	By MS/MS	By MS/MS
22.6356	19.4752	22.3938	19.8092					24.8076	22.4921	25.5841	23.6137	26.5522	8	8	8	19.9	19.9	19.9	52.505	0	29.409	20	8	3	8	4	Q54IJ3	Q54IJ3	44689	504	sp|Q54IJ3|GADB_DICDI Glutamate decarboxylase B OS=Dictyostelium discoideum OX=44689 GN=gadB PE=2 SV=1	By MS/MS	By MS/MS	By MS/MS	By MS/MS
NaN	20.5356	NaN	20.6149					17.9127	23.4515	20.3236	23.6107	24.623	6	6	6	22.3	22.3	22.3	34.828	0	16.078	5	1	5	3	6	Q54IK1	Q54IK1	44689	505	sp|Q54IK1|RRAGA_DICDI Ras-related GTP-binding protein A OS=Dictyostelium discoideum OX=44689 GN=ragA PE=2 SV=1	By matching	By MS/MS	By matching	By MS/MS
NaN	NaN	NaN	NaN					19.5687	20.8565	21.51	21.6449	23.0921	2	2	2	4.8	4.8	4.8	65.605	0	6.213	2	1	1	1	2	Q54IK3	Q54IK3	44689	506	tr|Q54IK3|Q54IK3_DICDI Uncharacterized protein OS=Dictyostelium discoideum OX=44689 GN=DDB0188059 PE=4 SV=1	By matching	By matching	By MS/MS	By MS/MS
21.5988	21.8485	21.1303	21.4183					23.7936	25.5116	24.3008	25.5318	26.971	15	15	15	42.8	42.8	42.8	45.694	0	49.656	20	12	13	11	15	Q54IM8	Q54IM8	44689	507	sp|Q54IM8|ACAD8_DICDI Isobutyryl-CoA dehydrogenase, mitochondrial OS=Dictyostelium discoideum OX=44689 GN=acad8 PE=3 SV=1	By MS/MS	By MS/MS	By MS/MS	By MS/MS
20.7472	22.9809	20.8036	23.4491					20.1335	25.6879	22.2325	25.9758	26.9102	10	10	10	47.9	47.9	47.9	30.152	0	26.098	12	3	7	5	8	Q54IN6	Q54IN6	44689	509	sp|Q54IN6|Y8028_DICDI Uncharacterized protein DDB_G0288629 OS=Dictyostelium discoideum OX=44689 GN=DDB_G0288629 PE=4 SV=1	By matching	By MS/MS	By MS/MS	By MS/MS
NaN	NaN	NaN	NaN					23.3235	28.14	25.2366	28.8649	29.6367	2	2	2	1.9	1.9	1.9	134.89	0	2.8098	3	1	2	1	2	Q54IR8	Q54IR8	44689	512	sp|Q54IR8|WASC5_DICDI WASH complex subunit 5 OS=Dictyostelium discoideum OX=44689 GN=washc5 PE=1 SV=1	By MS/MS	By MS/MS	By MS/MS	By MS/MS
21.699	23.4416	22.3879	22.6835					22.6221	25.932	24.4043	25.3535	27.0142	2	2	2	7	7	7	34.408	0	9.2242	9	2	2	2	2	Q54IS1	Q54IS1	44689	513	tr|Q54IS1|Q54IS1_DICDI Pept_C1 domain-containing protein OS=Dictyostelium discoideum OX=44689 GN=DDB0187993 PE=3 SV=1	By MS/MS	By MS/MS	By MS/MS	By MS/MS
24.6021	24.224	24.8124	24.6778					27.2453	28.5087	28.6797	29.2129	30.5693	25	25	25	65.6	65.6	65.6	51.259	0	132.33	95	21	23	23	25	Q54IT3	Q54IT3	44689	515	sp|Q54IT3|AOFA_DICDI Probable flavin-containing monoamine oxidase A OS=Dictyostelium discoideum OX=44689 GN=maoA PE=3 SV=1	By MS/MS	By MS/MS	By MS/MS	By MS/MS
21.6868	20.8262	21.8462	20.9922					23.9074	24.7339	25.3176	25.0082	26.8288	16	16	16	28.8	28.8	28.8	55.294	0	32.076	33	12	13	15	14	Q54IU0	Q54IU0	44689	516	tr|Q54IU0|Q54IU0_DICDI Aldehyde dehydrogenase OS=Dictyostelium discoideum OX=44689 GN=DDB0231476 PE=3 SV=1	By MS/MS	By MS/MS	By MS/MS	By MS/MS
18.3787	21.8434	18.9282	20.9648					20.2115	25.5715	22.9735	24.8954	26.4317	9	9	9	15.4	15.4	15.4	74.524	0	19.606	11	4	9	7	8	Q54IW4	Q54IW4	44689	519	tr|Q54IW4|Q54IW4_DICDI Uncharacterized protein OS=Dictyostelium discoideum OX=44689 GN=DDB0219348 PE=3 SV=1	By matching	By MS/MS	By matching	By MS/MS
20.0242	NaN	20.0498	NaN					21.8495	21.2971	22.9848	21.1912	24.0233	4	4	4	7.3	7.3	7.3	61.54	0	6.1857	3	4	1	4	1	Q54J12;REV__Q54KU3	Q54J12	44689;44689	521	tr|Q54J12|Q54J12_DICDI Uncharacterized protein OS=Dictyostelium discoideum OX=44689 GN=DDB0187912 PE=4 SV=1	By MS/MS	By MS/MS	By MS/MS	By matching
21.2563	22.2139	21.8392	22.3203					23.2292	25.8603	25.0107	26.0668	27.3815	12	12	12	36.4	36.4	36.4	33.137	0	27.58	16	5	11	10	12	Q54J47	Q54J47	44689	524	sp|Q54J47|PDX1_DICDI Probable pyridoxal 5-phosphate synthase subunit pdx1 OS=Dictyostelium discoideum OX=44689 GN=pdx1 PE=1 SV=1	By MS/MS	By MS/MS	By MS/MS	By MS/MS
NaN	NaN	NaN	NaN					19.3025	23.0422	21.0949	22.2978	23.9916	2	2	2	10.1	10.1	10.1	27.864	0	3.035	2	2	2	2	2	Q54J48	Q54J48	44689	525	sp|Q54J48|PDX2_DICDI Probable pyridoxal 5-phosphate synthase subunit pdx2 OS=Dictyostelium discoideum OX=44689 GN=pdx2 PE=1 SV=1	By matching	By MS/MS	By matching	By MS/MS
20.1478	23.0473	20.2511	22.9739					21.9453	25.7842	22.6936	26.1158	27.0745	6	6	6	45.8	45.8	45.8	17.781	0	26.164	10	5	6	4	6	Q54J50	Q54J50	44689	527	sp|Q54J50|RL12_DICDI 60S ribosomal protein L12 OS=Dictyostelium discoideum OX=44689 GN=rpl12 PE=1 SV=1	By MS/MS	By MS/MS	By MS/MS	By MS/MS
18.3895	21.3079	18.8842	20.3707					18.6362	24.4827	21.5445	23.9782	25.3724	5	5	5	10.8	10.8	10.8	55.726	0	11.621	9	2	5	3	5	Q54J53	Q54J53	44689	528	tr|Q54J53|Q54J53_DICDI Uncharacterized protein OS=Dictyostelium discoideum OX=44689 GN=DDB0187875 PE=3 SV=1	By matching	By MS/MS	By matching	By MS/MS
NaN	20.7471	19.1706	20.553					19.5527	23.9087	21.1763	23.8697	25.0281	5	5	5	7.5	7.5	7.5	81.186	0	11.084	6	2	5	2	5	Q54J66	Q54J66	44689	529	sp|Q54J66|SYTC1_DICDI Probable threonine--tRNA ligase 1, cytoplasmic OS=Dictyostelium discoideum OX=44689 GN=thrS1 PE=3 SV=1	By matching	By MS/MS	By MS/MS	By MS/MS
20.5029	23.3827	20.9472	22.7155					21.8095	26.5094	23.6488	25.9506	27.4008	4	4	4	46.1	46.1	46.1	10.973	0	12.846	10	3	4	4	4	Q54J68	Q54J68	44689	530	sp|Q54J68|CH10_DICDI 10 kDa heat shock protein, mitochondrial OS=Dictyostelium discoideum OX=44689 GN=hspe1 PE=3 SV=1	By MS/MS	By MS/MS	By MS/MS	By MS/MS
21.8361	24.5348	22.2699	24.3693					23.4774	27.8319	25.001	27.7722	28.9355	12	12	12	45.2	45.2	45.2	24.544	0	54.03	23	6	12	8	12	Q54J69	Q54J69	44689	531	sp|Q54J69|RL10_DICDI 60S ribosomal protein L10 OS=Dictyostelium discoideum OX=44689 GN=rpl10 PE=1 SV=2	By MS/MS	By MS/MS	By MS/MS	By MS/MS
20.7629	24.5014	21.5654	23.6431					23.8156	29.7601	26.0518	29.1034	30.5484	37	37	37	73.2	73.2	73.2	59.845	0	173.27	85	18	37	25	36	Q54J97	Q54J97	44689	533	sp|Q54J97|CH60_DICDI 60 kDa heat shock protein, mitochondrial OS=Dictyostelium discoideum OX=44689 GN=hspA PE=2 SV=1	By MS/MS	By MS/MS	By MS/MS	By MS/MS
NaN	20.5185	19.7931	20.6117					18.6827	23.6628	21.5643	23.6129	24.8206	4	4	4	14.7	14.7	14.7	35.14	0	7.9719	3	1	4	4	4	Q54JA0	Q54JA0	44689	535	tr|Q54JA0|Q54JA0_DICDI Uncharacterized protein OS=Dictyostelium discoideum OX=44689 GN=DDB0187826 PE=4 SV=1	By matching	By MS/MS	By matching	By MS/MS
19.4216	20.9673	19.1177	20.187					20.7319	23.5064	21.0415	22.8736	24.4862	3	3	3	7	7	7	42.681	0	5.5294	7	3	3	2	3	Q54JB6;Q8MYE6	Q54JB6	44689;44689	536	tr|Q54JB6|Q54JB6_DICDI MOSC domain-containing protein OS=Dictyostelium discoideum OX=44689 GN=DDB0187811 PE=4 SV=1	By MS/MS	By MS/MS	By MS/MS	By MS/MS
21.5911	24.7644	22.3431	23.7818					23.3629	28.3447	25.2876	27.7097	29.1893	14	14	14	69.9	69.9	69.9	26.589	0	62.908	34	13	14	14	14	Q54JC2	Q54JC2	44689	537	sp|Q54JC2|Y2881_DICDI Uncharacterized protein DDB_G0288155 OS=Dictyostelium discoideum OX=44689 GN=DDB_G0288155 PE=1 SV=1	By MS/MS	By MS/MS	By MS/MS	By MS/MS
21.128	22.1828	22.1846	22.3482					23.4573	25.6149	25.5898	26.3314	27.5598	23	23	23	19.7	19.7	19.7	149.83	0	70.72	27	16	19	22	23	Q54JC8	Q54JC8	44689	538	sp|Q54JC8|PUR4_DICDI Phosphoribosylformylglycinamidine synthase OS=Dictyostelium discoideum OX=44689 GN=purL PE=1 SV=1	By MS/MS	By MS/MS	By MS/MS	By MS/MS
22.115	24.7344	22.3806	23.9538					23.9135	28.4499	25.3674	27.4839	29.1924	13	13	13	29.6	29.6	29.6	36.437	0	37.82	31	9	12	10	11	Q54JD2	Q54JD2	44689	539	sp|Q54JD2|Y8137_DICDI Putative uncharacterized protein DDB_G0288137 OS=Dictyostelium discoideum OX=44689 GN=DDB_G0288137 PE=4 SV=1	By MS/MS	By MS/MS	By MS/MS	By MS/MS
20.2842	21.8626	20.0383	21.9774					21.8456	25.2305	22.9922	25.5519	26.5851	8	8	8	43.8	43.8	43.8	29.093	0	35.381	13	4	8	5	8	Q54JD4	Q54JD4	44689	540	sp|Q54JD4|Y8133_DICDI Uncharacterized protein DDB_G0288133 OS=Dictyostelium discoideum OX=44689 GN=DDB_G0288133 PE=4 SV=1	By matching	By MS/MS	By MS/MS	By MS/MS
20.3724	22.7002	20.7046	21.7957					22.1245	26.7031	23.6145	26.1366	27.5786	21	21	21	55.8	55.8	55.8	54.934	0	84.133	25	13	20	14	20	Q54JD9	Q54JD9	44689	541	sp|Q54JD9|SCOT_DICDI Probable succinyl-CoA:3-ketoacid coenzyme A transferase, mitochondrial OS=Dictyostelium discoideum OX=44689 GN=oxct1 PE=3 SV=1	By MS/MS	By MS/MS	By MS/MS	By MS/MS
NaN	NaN	NaN	NaN					20.9732	25.3437	22.4633	25.2958	26.4491	4	1	1	38.8	10.3	10.3	13.332	0	2.8013	2	1	1	1	1	Q54JE3	Q54JE3	44689	542	sp|Q54JE3|RL221_DICDI 60S ribosomal protein L22 1 OS=Dictyostelium discoideum OX=44689 GN=rpl22 PE=3 SV=1	By matching	By MS/MS	By matching	By MS/MS
21.3017	23.8936	21.4208	22.8568					24.1994	28.8871	25.7783	28.0167	29.6541	31	31	31	39.5	39.5	39.5	114.07	0	106.79	71	19	30	26	29	Q54JE4	Q54JE4	44689	543	sp|Q54JE4|ODO1_DICDI 2-oxoglutarate dehydrogenase, mitochondrial OS=Dictyostelium discoideum OX=44689 GN=ogdh PE=3 SV=1	By MS/MS	By MS/MS	By MS/MS	By MS/MS
23.8029	22.2646	24.0479	22.7597					26.6174	26.5108	27.9222	27.3248	29.21	27	27	27	53.4	53.4	53.4	58.945	0	101	73	25	24	27	23	Q54JI7	Q54JI7	44689	545	sp|Q54JI7|HUTH_DICDI Probable histidine ammonia-lyase OS=Dictyostelium discoideum OX=44689 GN=hal PE=2 SV=1	By MS/MS	By MS/MS	By MS/MS	By MS/MS
NaN	22.0648	21.7561	22.1178					18.6275	24.2808	23.1309	23.9869	25.4738	3	3	3	42	42	42	10.193	0	19.592	6	1	3	2	2	Q54JK3	Q54JK3	44689	547	tr|Q54JK3|Q54JK3_DICDI Uncharacterized protein OS=Dictyostelium discoideum OX=44689 GN=DDB0187726 PE=3 SV=1	By matching	By MS/MS	By MS/MS	By MS/MS
NaN	19.4895	NaN	19.9492					18.3717	21.7866	20.6161	22.4315	23.4196	3	3	3	7.4	7.4	7.4	59.257	0	5.0454	2	1	3	2	3	Q54JL3	Q54JL3	44689	549	sp|Q54JL3|FTCD_DICDI Formimidoyltransferase-cyclodeaminase OS=Dictyostelium discoideum OX=44689 GN=ftcd PE=3 SV=1	By matching	By MS/MS	By MS/MS	By MS/MS
NaN	20.5725	NaN	20.4517					19.3965	23.6114	20.7861	23.6742	24.7745	5	5	5	6.2	6.2	6.2	107.94	0	11.234	3	2	5	2	5	Q54JM5	Q54JM5	44689	551	sp|Q54JM5|PSMD1_DICDI 26S proteasome non-ATPase regulatory subunit 1 OS=Dictyostelium discoideum OX=44689 GN=psmD1 PE=1 SV=1	By matching	By MS/MS	By matching	By MS/MS
23.5752	22.8385	23.7547	23.5391					25.3554	26.1085	26.6565	27.4151	28.5755	16	16	16	57	57	57	45.751	0	84.145	30	12	13	15	16	Q54JP5	Q54JP5	44689	552	sp|Q54JP5|OAT_DICDI Probable ornithine aminotransferase OS=Dictyostelium discoideum OX=44689 GN=oatA PE=3 SV=1	By MS/MS	By MS/MS	By MS/MS	By MS/MS
19.4848	22.2566	NaN	21.9454					19.8515	24.8682	20.9755	24.5919	25.8122	3	3	3	33.3	33.3	33.3	11.111	0	8.7358	6	2	3	1	3	Q54JT0	Q54JT0	44689	555	tr|Q54JT0|Q54JT0_DICDI Uncharacterized protein OS=Dictyostelium discoideum OX=44689 GN=DDB0187651 PE=3 SV=1	By matching	By MS/MS	By matching	By MS/MS
22.6357	23.6183	22.4334	23.6072					23.8041	26.193	24.5232	26.4331	27.6186	4	4	4	31.5	31.5	31.5	16.516	0	14.284	11	4	4	4	4	Q54JV8	Q54JV8	44689	558	sp|Q54JV8|GCSH1_DICDI Probable glycine cleavage system H protein 1, mitochondrial OS=Dictyostelium discoideum OX=44689 GN=gcvH1 PE=3 SV=1	By MS/MS	By MS/MS	By MS/MS	By MS/MS
21.9442	20.3302	21.9242	20.8904					24.3879	23.8778	25.3898	24.9868	26.7718	9	9	9	24.6	24.6	24.6	48.423	0	28.804	23	9	7	8	9	Q54JY1	Q54JY1	44689	560	tr|Q54JY1|Q54JY1_DICDI 3-hydroxyisobutyryl-CoA hydrolase, mitochondrial OS=Dictyostelium discoideum OX=44689 GN=DDB0187604 PE=3 SV=1	By MS/MS	By MS/MS	By MS/MS	By MS/MS
NaN	20.78	NaN	20.3474					16.8998	22.8103	18.4271	22.5728	23.746	2	2	2	16.9	16.9	16.9	20.555	0	11.262	3	1	2	1	2	Q54K35	Q54K35	44689	564	sp|Q54K35|TIM17_DICDI Mitochondrial import inner membrane translocase subunit tim17 OS=Dictyostelium discoideum OX=44689 GN=timm17 PE=3 SV=1	By matching	By MS/MS	By matching	By MS/MS
25.32	22.7722	25.1318	23.4573					28.2415	27.0281	29.0549	27.8803	30.2296	22	22	22	79.8	79.8	79.8	28.314	0	96.402	74	22	20	22	19	Q54K47;REV__Q9Y0T2	Q54K47	44689;44689	566	sp|Q54K47|PCNA_DICDI Proliferating cell nuclear antigen OS=Dictyostelium discoideum OX=44689 GN=pcna PE=3 SV=1	By MS/MS	By MS/MS	By MS/MS	By MS/MS
24.3172	22.0414	24.0286	22.3797					28.2156	27.173	29.013	27.8851	30.2223	48	48	48	46.5	46.5	46.5	123.69	0	158.53	119	48	39	47	43	Q54K67	Q54K67	44689	567	sp|Q54K67|MANG_DICDI Alpha-mannosidase G OS=Dictyostelium discoideum OX=44689 GN=manG PE=1 SV=1	By MS/MS	By MS/MS	By MS/MS	By MS/MS
19.5056	20.3819	19.8803	20.3754					20.557	24.3307	23.1082	24.5557	25.7478	13	13	13	7.2	7.2	7.2	277.73	0	31.369	18	4	11	8	13	Q54K81	Q54K81	44689	568	sp|Q54K81|TALB_DICDI Talin-B OS=Dictyostelium discoideum OX=44689 GN=talB PE=2 SV=1	By matching	By MS/MS	By matching	By MS/MS
20.715	21.3861	20.7242	21.3175					22.605	24.6865	23.6972	24.3209	26.0177	5	5	5	10.2	10.2	10.2	58.894	0	16.369	15	5	4	5	3	Q54K91	Q54K91	44689	569	sp|Q54K91|ACH1_DICDI Acetyl-CoA hydrolase OS=Dictyostelium discoideum OX=44689 GN=ach1 PE=3 SV=1	By MS/MS	By MS/MS	By MS/MS	By MS/MS
22.5619	18.9884	22.2993	19.1952					25.1359	22.9053	25.6411	23.686	26.7201	15	15	15	36.7	36.7	36.7	46.484	0	35.232	24	15	9	15	11	Q54K95	Q54K95	44689	570	sp|Q54K95|ATTY_DICDI Tyrosine aminotransferase OS=Dictyostelium discoideum OX=44689 GN=tat PE=3 SV=1	By MS/MS	By MS/MS	By MS/MS	By MS/MS
26.2453	26.3031	25.5954	25.8263					29.4052	30.8818	29.747	30.5787	32.2743	32	32	32	67.3	67.3	67.3	55.041	0	242.24	136	31	32	30	32	Q54KB7	Q54KB7	44689	571	sp|Q54KB7|DHE3_DICDI Glutamate dehydrogenase, mitochondrial OS=Dictyostelium discoideum OX=44689 GN=gluD PE=1 SV=1	By MS/MS	By MS/MS	By MS/MS	By MS/MS
21.8283	21.3405	21.9677	21.3281					23.9737	25.3777	25.3772	25.5914	27.2003	13	13	13	18.3	18.3	18.3	85.613	0	30.311	31	10	13	13	13	Q54KB8	Q54KB8	44689	572	sp|Q54KB8|SYEC_DICDI Probable glutamate--tRNA ligase, cytoplasmic OS=Dictyostelium discoideum OX=44689 GN=gluS PE=2 SV=1	By MS/MS	By MS/MS	By MS/MS	By MS/MS
19.405	22.43	20.3684	22.3293					20.2851	25.5312	22.9882	25.7281	26.7603	7	7	7	44.8	44.8	44.8	22.421	0	37.579	16	2	7	4	7	Q54KD9	Q54KD9	44689	574	sp|Q54KD9|RANG_DICDI Ran-specific GTPase-activating protein homolog OS=Dictyostelium discoideum OX=44689 GN=ranbp1 PE=1 SV=1	By matching	By MS/MS	By MS/MS	By MS/MS
19.5932	22.6443	20.0129	21.5711					21.0997	26.619	23.8886	25.9088	27.454	22	22	22	44.2	44.2	44.2	77.089	0	73.918	22	7	21	12	21	Q54KE6	Q54KE6	44689	575	sp|Q54KE6|MCCA_DICDI Methylcrotonoyl-CoA carboxylase subunit alpha, mitochondrial OS=Dictyostelium discoideum OX=44689 GN=mccA PE=3 SV=1	By MS/MS	By MS/MS	By MS/MS	By MS/MS
NaN	21.4024	19.1072	19.6012					18.7691	23.3467	20.6079	22.1328	24.0452	1	1	1	14.3	14.3	14.3	10.403	0	3.9989	2	1	1	1	1	Q54KH9	Q54KH9	44689	577	tr|Q54KH9|Q54KH9_DICDI RRM domain-containing protein OS=Dictyostelium discoideum OX=44689 GN=DDB0187427 PE=4 SV=1	By matching	By MS/MS	By matching	By matching
23.4556	21.6391	23.0727	21.886					26.2373	26.0476	26.9626	26.4155	28.4581	12	12	12	36.1	36.1	36.1	48.552	0	51.599	44	12	12	12	12	Q54KM6	Q54KM6	44689	580	sp|Q54KM6|KAT_DICDI Kynurenine--oxoglutarate transaminase OS=Dictyostelium discoideum OX=44689 GN=ccbl PE=3 SV=1	By MS/MS	By MS/MS	By MS/MS	By MS/MS
NaN	NaN	NaN	NaN					19.6154	20.2404	21.179	20.6417	22.529	1	1	1	3.4	3.4	3.4	24.11	0.0084626	1.5397	2	1	1	1	1	Q54KN3	Q54KN3	44689	582	tr|Q54KN3|Q54KN3_DICDI Guanosine-3,5-bis(Diphosphate) 3-diphosphatase OS=Dictyostelium discoideum OX=44689 GN=spoT PE=4 SV=1	By MS/MS	By matching	By MS/MS	By matching
25.2021	22.3019	24.9173	23.1834					26.7374	25.1482	27.5781	26.4575	28.7181	8	8	8	74.3	74.3	74.3	11.714	0	30.541	22	8	5	8	8	Q54KN7	Q54KN7	44689	583	sp|Q54KN7|THIO5_DICDI Putative thioredoxin-5 OS=Dictyostelium discoideum OX=44689 GN=trxE PE=3 SV=1	By MS/MS	By MS/MS	By MS/MS	By MS/MS
20.8789	NaN	20.543	19.3278					22.6715	20.3331	22.8168	22.3756	24.3122	4	4	4	28.3	28.3	28.3	26.805	0	8.7369	5	4	2	3	3	Q54KQ5	Q54KQ5	44689	584	sp|Q54KQ5|Y7169_DICDI Putative uncharacterized protein DDB_G0287169 OS=Dictyostelium discoideum OX=44689 GN=DDB_G0287169 PE=4 SV=1	By MS/MS	By matching	By MS/MS	By MS/MS
25.5978	23.3768	25.2254	24.1094					27.6633	26.926	28.2894	27.7836	29.7441	15	15	15	57.5	57.5	57.5	38.622	0	100.26	44	15	15	15	15	Q54KZ1	Q54KZ1	44689	589	tr|Q54KZ1|Q54KZ1_DICDI Proline iminopeptidase OS=Dictyostelium discoideum OX=44689 GN=DDB0187236 PE=3 SV=1	By MS/MS	By MS/MS	By MS/MS	By MS/MS
NaN	19.5752	18.9592	19.5528					18.8405	23.0966	21.4711	22.5077	24.1261	6	6	6	7.5	7.5	7.5	116.39	0	12.482	6	2	6	5	5	Q54L07	Q54L07	44689	591	tr|Q54L07|Q54L07_DICDI Uncharacterized protein OS=Dictyostelium discoideum OX=44689 GN=zipA PE=4 SV=1	By matching	By MS/MS	By matching	By MS/MS
NaN	NaN	NaN	NaN					20.2958	21.3277	20.8458	21.3993	23.0308	1	1	1	2.2	2.2	2.2	58.674	0	2.7644	1	1	1	1	1	Q54L58	Q54L58	44689	593	tr|Q54L58|Q54L58_DICDI Uncharacterized protein OS=Dictyostelium discoideum OX=44689 GN=DDB0187174 PE=4 SV=1	By MS/MS	By matching	By matching	By matching
21.0045	23.2016	21.4137	22.8685					21.2513	25.7872	23.8419	25.592	26.909	3	3	3	35.4	35.4	35.4	15.267	0	30.052	9	2	3	3	3	Q54LC3;Q54LC2;Q54LC1;Q54LC0;Q54LB9	Q54LC3;Q54LC2;Q54LC1;Q54LC0;Q54LB9	44689;44689;44689;44689;44689	597	sp|Q54LC3|PONC2_DICDI Ponticulin-like protein C2 OS=Dictyostelium discoideum OX=44689 GN=ponC2 PE=3 SV=1;sp|Q54LC2|PONC1_DICDI Ponticulin-like protein C1 OS=Dictyostelium discoideum OX=44689 GN=ponC1 PE=3 SV=1;sp|Q54LC1|PONC4_DICDI Ponticulin-like protein	By matching	By MS/MS	By MS/MS	By MS/MS
NaN	NaN	NaN	NaN					19.4947	21.5099	NaN	21.3764	22.6203	3	2	2	12.5	9.7	9.7	27.055	0.0078181	1.5831	1	1	2	0	2	Q54LD2	Q54LD2	44689	598	tr|Q54LD2|Q54LD2_DICDI Uncharacterized protein OS=Dictyostelium discoideum OX=44689 GN=DDB0187102 PE=4 SV=1	By matching	By MS/MS	By matching	By MS/MS
23.7029	21.5336	23.3299	22.3179					24.5935	23.9975	25.3257	24.9595	26.7987	5	5	5	53.3	53.3	53.3	15.377	0	19.069	8	4	5	5	5	Q54LD6	Q54LD6	44689	599	tr|Q54LD6|Q54LD6_DICDI 5-hydroxyisourate hydrolase OS=Dictyostelium discoideum OX=44689 GN=DDB0187098 PE=3 SV=1	By MS/MS	By MS/MS	By MS/MS	By MS/MS
NaN	NaN	NaN	NaN					19.7254	21.5547	21.9519	21.3452	23.3468	2	2	2	2.5	2.5	2.5	91.154	0	5.0096	3	1	2	2	1	Q54LE3	Q54LE3	44689	600	tr|Q54LE3|Q54LE3_DICDI Uncharacterized protein OS=Dictyostelium discoideum OX=44689 GN=DDB0187092 PE=4 SV=1	By MS/MS	By MS/MS	By MS/MS	By matching
NaN	20.6088	18.9801	20.2846					17.6796	23.9281	20.8021	23.8624	24.9869	7	7	7	11.5	11.5	11.5	74.964	0	12.88	10	1	6	2	7	Q54LF1	Q54LF1	44689	601	tr|Q54LF1|Q54LF1_DICDI Acyl-coenzyme A oxidase OS=Dictyostelium discoideum OX=44689 GN=DDB_G0286669 PE=3 SV=2	By matching	By MS/MS	By matching	By MS/MS
NaN	22.0981	NaN	21.2516					20.083	24.1705	21.4339	23.5986	25.0824	3	3	3	16.1	16.1	16.1	35.661	0	6.1964	5	1	3	2	3	Q54LN4	Q54LN4	44689	604	sp|Q54LN4|GGHA_DICDI Gamma-glutamyl hydrolase A OS=Dictyostelium discoideum OX=44689 GN=gghA PE=3 SV=1	By MS/MS	By MS/MS	By MS/MS	By MS/MS
NaN	20.6317	18.3733	18.9781					17.7471	23.3218	20.6844	22.5202	24.1337	5	5	5	8.5	8.5	8.5	71.834	0	9.8081	3	1	5	3	4	Q54LP9	Q54LP9	44689	607	tr|Q54LP9|Q54LP9_DICDI Uncharacterized protein OS=Dictyostelium discoideum OX=44689 GN=DDB0218826 PE=4 SV=1	By matching	By MS/MS	By matching	By MS/MS
21.9532	19.283	21.7696	20.8768					23.4324	21.9709	24.5433	24.1549	25.8034	4	4	4	27.8	27.8	27.8	21.73	0	16.34	12	4	3	4	4	Q54LQ6	Q54LQ6	44689	608	sp|Q54LQ6|ITPA_DICDI Inosine triphosphate pyrophosphatase OS=Dictyostelium discoideum OX=44689 GN=itpa PE=3 SV=1	By MS/MS	By MS/MS	By MS/MS	By MS/MS
20.6351	NaN	20.138	19.0114					21.9148	19.7212	22.549	22.077	23.8745	2	2	2	14.3	14.3	14.3	24.908	0	7.8804	7	2	1	2	2	Q54LR7	Q54LR7	44689	610	tr|Q54LR7|Q54LR7_DICDI Uncharacterized protein OS=Dictyostelium discoideum OX=44689 GN=DDB0186988 PE=4 SV=1	By MS/MS	By matching	By MS/MS	By MS/MS
23.9943	25.0351	23.9837	24.8629					26.9246	29.561	28.0152	29.6818	30.9343	22	22	22	69.7	69.7	69.7	33.031	0	116.06	96	18	21	20	22	Q54LT2	Q54LT2	44689	611	sp|Q54LT2|URIC_DICDI Uricase OS=Dictyostelium discoideum OX=44689 GN=uox PE=3 SV=1	By MS/MS	By MS/MS	By MS/MS	By MS/MS
20.2353	22.9228	20.6395	21.5896					19.6925	26.1364	22.1988	24.7161	26.6728	12	12	12	45.4	45.4	45.4	39.587	0	44.446	13	6	12	10	10	Q54LV3	Q54LV3	44689	612	sp|Q54LV3|EFTS_DICDI Elongation factor Ts, mitochondrial OS=Dictyostelium discoideum OX=44689 GN=tsfm PE=3 SV=1	By matching	By MS/MS	By MS/MS	By MS/MS
NaN	24.0372	21.8957	23.7796					21.1257	26.7009	23.8732	26.6457	27.7879	3	3	3	29.5	29.5	29.5	13.982	0	11.641	8	1	3	3	3	Q54LV8	Q54LV8	44689	614	sp|Q54LV8|RL34_DICDI 60S ribosomal protein L34 OS=Dictyostelium discoideum OX=44689 GN=rpl34 PE=3 SV=1	By matching	By MS/MS	By MS/MS	By MS/MS
NaN	20.7936	NaN	20.6984					20.0626	23.0954	20.8694	23.132	24.3352	2	2	2	6.5	6.5	6.5	37.196	0	6.584	5	1	2	2	2	Q54LY4	Q54LY4	44689	616	tr|Q54LY4|Q54LY4_DICDI PKS_ER domain-containing protein OS=Dictyostelium discoideum OX=44689 GN=DDB0186919 PE=4 SV=1	By MS/MS	By MS/MS	By MS/MS	By MS/MS
20.546	21.2902	21.3286	21.6389					22.3195	25.0746	24.4133	25.6002	26.7617	11	11	11	31.8	31.8	31.8	37.732	0	26.903	19	7	11	8	11	Q54M03	Q54M03	44689	617	tr|Q54M03|Q54M03_DICDI Putative glutathione S-transferase OS=Dictyostelium discoideum OX=44689 GN=DDB0231435 PE=4 SV=1	By MS/MS	By MS/MS	By MS/MS	By MS/MS
17.9833	21.9829	18.7682	20.8564					20.0667	26.3818	23.0989	25.6268	27.1539	15	15	15	19.1	19.1	19.1	121.64	0	34.256	19	3	15	8	13	Q54M12	Q54M12	44689	618	tr|Q54M12|Q54M12_DICDI Uncharacterized protein OS=Dictyostelium discoideum OX=44689 GN=DDB0186893 PE=4 SV=1	By matching	By MS/MS	By matching	By MS/MS
20.8453	23.1557	21.2193	22.0947					23.3864	27.9833	25.5369	27.03	28.7834	19	19	19	25.3	25.3	25.3	92.817	0	59.198	40	13	19	17	19	Q54M18	Q54M18	44689	619	sp|Q54M18|ARG56_DICDI Bifunctional protein argC, mitochondrial OS=Dictyostelium discoideum OX=44689 GN=argC PE=1 SV=1	By MS/MS	By MS/MS	By MS/MS	By MS/MS
20.401	22.3864	20.4573	21.6988					21.9411	25.257	23.3449	24.6485	26.2728	8	8	8	22.9	22.9	22.9	50.325	0	23.867	10	5	8	4	8	Q54M22	Q54M22	44689	620	sp|Q54M22|ODBA_DICDI 2-oxoisovalerate dehydrogenase subunit alpha, mitochondrial OS=Dictyostelium discoideum OX=44689 GN=bkdA PE=3 SV=1	By MS/MS	By MS/MS	By matching	By MS/MS
22.9557	24.2386	23.6144	24.1077					21.7197	26.8442	26.0247	26.3249	28.0415	14	14	14	25.1	25.1	25.1	82.696	0	43.64	22	5	14	11	12	Q54M58	Q54M58	44689	621	tr|Q54M58|Q54M58_DICDI Glucosamine-6-phosphate deaminase OS=Dictyostelium discoideum OX=44689 GN=DDB0186848 PE=3 SV=1	By matching	By MS/MS	By MS/MS	By MS/MS
21.1214	18.7988	19.6811	19.0491					21.9466	21.2087	22.5425	21.8408	23.9611	3	3	3	17	17	17	19.921	0	3.7906	4	3	3	3	3	Q54M64	Q54M64	44689	622	sp|Q54M64|NUDC_DICDI Nuclear movement protein nudC OS=Dictyostelium discoideum OX=44689 GN=nudc PE=3 SV=1	By MS/MS	By matching	By MS/MS	By matching
22.1868	21.9672	22.5682	22.5243					24.9977	26.3109	26.4622	27.05	28.3751	17	17	17	44.4	44.4	44.4	53.353	0	45.668	42	17	16	17	17	Q54M70	Q54M70	44689	623	sp|Q54M70|DNPEP_DICDI Aspartyl aminopeptidase OS=Dictyostelium discoideum OX=44689 GN=dnpep PE=1 SV=1	By MS/MS	By MS/MS	By MS/MS	By MS/MS
22.6159	21.8436	23.3677	21.7082					23.9137	24.5411	25.8798	24.6403	26.9328	6	6	6	13.5	13.5	13.5	59.444	0	20	19	4	5	6	5	Q54MA4	Q54MA4	44689	626	tr|Q54MA4|Q54MA4_DICDI Aamy domain-containing protein OS=Dictyostelium discoideum OX=44689 GN=DDB0186806 PE=4 SV=1	By MS/MS	By MS/MS	By MS/MS	By MS/MS
21.8398	24.779	22.1971	24.4643					23.4142	27.9399	24.9785	27.7031	28.9546	11	11	11	48.4	48.4	48.4	21.213	0	45.071	30	7	11	9	9	Q54MA6	Q54MA6	44689	627	sp|Q54MA6|RS5_DICDI 40S ribosomal protein S5 OS=Dictyostelium discoideum OX=44689 GN=rps5 PE=1 SV=1	By MS/MS	By MS/MS	By MS/MS	By MS/MS
19.6576	21.9594	20.2327	21.7854					20.7743	25.1453	22.8191	25.3809	26.4234	9	9	9	34.1	34.1	34.1	37.095	0	37.067	12	3	9	7	8	Q54MB5	Q54MB5	44689	629	sp|Q54MB5|ADK_DICDI Adenosine kinase OS=Dictyostelium discoideum OX=44689 GN=adk PE=3 SV=2	By matching	By MS/MS	By MS/MS	By MS/MS
19.6988	22.2276	19.7703	21.9554					20.8946	25.4118	22.5099	25.2919	26.4806	6	6	6	45.1	45.1	45.1	10.334	0	7.7916	14	3	6	4	6	Q54MG6	Q54MG6	44689	631	sp|Q54MG6|RL37_DICDI 60S ribosomal protein L37 OS=Dictyostelium discoideum OX=44689 GN=rpl37 PE=3 SV=1	By MS/MS	By MS/MS	By MS/MS	By MS/MS
21.6557	19.4465	21.5502	20.6935					23.557	23.0576	24.6807	24.0867	25.9711	5	5	5	37.6	37.6	37.6	22.866	0	16.493	15	5	5	5	4	Q54MG7	Q54MG7	44689	632	sp|Q54MG7|DJ1_DICDI Protein DJ-1 homolog OS=Dictyostelium discoideum OX=44689 GN=DDB_G0285969 PE=3 SV=1	By MS/MS	By MS/MS	By MS/MS	By MS/MS
18.7509	21.4408	19.3037	20.3614					19.5203	25.1296	22.3052	25.0411	26.2015	9	9	9	21.3	21.3	21.3	59.495	0	27.789	16	2	8	6	9	Q54MJ7	Q54MJ7	44689	634	sp|Q54MJ7|ALAM_DICDI Probable alanine aminotransferase, mitochondrial OS=Dictyostelium discoideum OX=44689 GN=gpt PE=3 SV=1	By matching	By MS/MS	By MS/MS	By MS/MS
21.8454	24.3209	22.1083	24.2258					23.9192	28.5539	25.6935	28.55	29.6751	13	13	13	64.3	64.3	64.3	20.045	0	48.281	44	8	13	9	13	Q54MK8	Q54MK8	44689	635	sp|Q54MK8|RL18A_DICDI 60S ribosomal protein L18a OS=Dictyostelium discoideum OX=44689 GN=rpl18a PE=3 SV=2	By MS/MS	By MS/MS	By MS/MS	By MS/MS
NaN	NaN	NaN	NaN					18.5138	20.4105	20.2965	20.3394	22.0634	1	1	1	4.1	4.1	4.1	22.257	0.0064655	1.6716	1	1	1	1	1	Q54ML6	Q54ML6	44689	637	sp|Q54ML6|MOG1_DICDI Probable ran guanine nucleotide release factor OS=Dictyostelium discoideum OX=44689 GN=mog1 PE=3 SV=1	By matching	By matching	By matching	By MS/MS
NaN	NaN	NaN	NaN					20.7596	21.2855	21.536	21.9657	23.4511	1	1	1	10.3	10.3	10.3	11.149	0	2.9991	4	1	1	1	1	Q54MM6	Q54MM6	44689	638	tr|Q54MM6|Q54MM6_DICDI Dynein light chain roadblock OS=Dictyostelium discoideum OX=44689 GN=dlcC PE=3 SV=2	By MS/MS	By MS/MS	By MS/MS	By MS/MS
20.2306	19.8424	20.1837	19.5796					21.894	22.7724	22.9932	22.9073	24.7012	5	5	5	26.4	26.4	26.4	26.851	0	4.6811	11	4	5	5	5	Q54MM9	Q54MM9	44689	639	tr|Q54MM9|Q54MM9_DICDI Uncharacterized protein OS=Dictyostelium discoideum OX=44689 GN=DDB0186709 PE=4 SV=1	By MS/MS	By MS/MS	By MS/MS	By MS/MS
19.7591	19.0043	20.2648	19.7072					20.5126	22.1186	22.8634	23.0911	24.4308	3	3	3	16	16	16	30.405	0	9.9376	7	1	3	3	3	Q54MR1	Q54MR1	44689	642	sp|Q54MR1|GLO2_DICDI Hydroxyacylglutathione hydrolase OS=Dictyostelium discoideum OX=44689 GN=hagh PE=3 SV=1	By matching	By MS/MS	By MS/MS	By MS/MS
NaN	NaN	NaN	NaN					25.4905	29.262	26.6672	28.3053	30.0727	1	1	1	3	3	3	26.957	0.0078348	1.6036	8	1	1	1	1	Q54MT1	Q54MT1	44689	644	tr|Q54MT1|Q54MT1_DICDI Uncharacterized protein OS=Dictyostelium discoideum OX=44689 GN=DDB0186655 PE=4 SV=1	By MS/MS	By MS/MS	By MS/MS	By MS/MS
NaN	NaN	19.9078	19.9289					19.5682	20.5691	21.4643	22.0362	23.1836	2	2	2	6.8	6.8	6.8	43.69	0	4.7598	3	1	1	2	2	Q54MU8	Q54MU8	44689	645	tr|Q54MU8|Q54MU8_DICDI PPM-type phosphatase domain-containing protein OS=Dictyostelium discoideum OX=44689 GN=DDB0186637 PE=4 SV=1	By matching	By MS/MS	By MS/MS	By MS/MS
24.5531	20.712	23.7759	21.3829					26.0146	23.4467	26.3792	24.4931	27.5023	5	5	5	34	34	34	26.764	0	42.418	15	5	4	5	4	Q54MX6	Q54MX6	44689	647	tr|Q54MX6|Q54MX6_DICDI Uncharacterized protein OS=Dictyostelium discoideum OX=44689 GN=DDB0186613 PE=4 SV=1	By MS/MS	By MS/MS	By MS/MS	By MS/MS
NaN	NaN	NaN	NaN					17.9339	21.3636	NaN	21.1171	22.3165	3	3	3	9.9	9.9	9.9	48.684	0	6.4539	2	1	3	1	2	Q54MZ4	Q54MZ4	44689	648	sp|Q54MZ4|MCFB_DICDI Mitochondrial substrate carrier family protein B OS=Dictyostelium discoideum OX=44689 GN=mcfB PE=3 SV=1	By matching	By MS/MS	By matching	By MS/MS
20.5038	22.7652	20.3158	22.6336					21.4972	25.4916	22.4499	25.4812	26.614	5	5	5	58.3	58.3	58.3	8.0543	0	20.157	10	3	5	3	5	Q54MZ5	Q54MZ5	44689	649	sp|Q54MZ5|RS28_DICDI 40S ribosomal protein S28 OS=Dictyostelium discoideum OX=44689 GN=rps28 PE=3 SV=1	By MS/MS	By MS/MS	By MS/MS	By MS/MS
NaN	NaN	NaN	NaN					16.8532	21.0704	18.9323	21.1753	22.307	2	2	2	5.1	5.1	5.1	45.445	0	3.9031	2	1	2	1	2	Q54N08	Q54N08	44689	651	sp|Q54N08|ALKB_DICDI Alpha-ketoglutarate-dependent dioxygenase alkB OS=Dictyostelium discoideum OX=44689 GN=alkB PE=2 SV=1	By matching	By MS/MS	By matching	By MS/MS
21.9365	25.3433	22.5779	24.7654					22.3044	27.2853	24.0778	26.913	28.2208	4	4	4	50.7	50.7	50.7	16.291	0	26.408	13	3	4	2	4	Q54N17	Q54N17	44689	652	sp|Q54N17|RS15_DICDI 40S ribosomal protein S15 OS=Dictyostelium discoideum OX=44689 GN=rps15 PE=3 SV=1	By MS/MS	By MS/MS	By MS/MS	By MS/MS
20.0961	NaN	20.5081	19.6726					21.8729	20.1029	22.9443	21.5388	23.9391	4	4	4	17.9	17.9	17.9	23.743	0	5.8667	6	4	1	4	2	Q54N39	Q54N39	44689	653	tr|Q54N39|Q54N39_DICDI Dephospho-CoA kinase OS=Dictyostelium discoideum OX=44689 GN=DDB0231517 PE=3 SV=1	By MS/MS	By matching	By MS/MS	By matching
21.4525	22.169	21.5466	21.6646					23.3485	25.7567	24.2253	25.2246	26.9111	11	11	11	37.8	37.8	37.8	42.243	0	27.983	29	9	11	8	10	Q54N47	Q54N47	44689	654	sp|Q54N47|BCAT_DICDI Branched-chain-amino-acid aminotransferase OS=Dictyostelium discoideum OX=44689 GN=bcaA PE=3 SV=1	By MS/MS	By MS/MS	By MS/MS	By MS/MS
NaN	NaN	NaN	NaN					18.9802	19.6118	20.4263	21.2597	22.3207	1	1	1	3.7	3.7	3.7	56.846	0	4.2504	2	1	1	1	1	Q54N49	Q54N49	44689	655	sp|Q54N49|INO1_DICDI Inositol-3-phosphate synthase OS=Dictyostelium discoideum OX=44689 GN=ino1 PE=3 SV=1	By matching	By matching	By MS/MS	By MS/MS
NaN	20.5976	19.3228	19.8808					17.664	22.5605	20.5486	22.4696	23.7114	2	2	2	8.4	8.4	8.4	30.069	0	6.3848	4	1	2	2	2	Q54N75	Q54N75	44689	656	tr|Q54N75|Q54N75_DICDI TYR_PHOSPHATASE_2 domain-containing protein OS=Dictyostelium discoideum OX=44689 GN=DDB0186510 PE=4 SV=1	By matching	By MS/MS	By MS/MS	By MS/MS
26.795	24.9606	26.5349	25.4326					29.049	28.7243	29.8562	29.359	31.3084	18	18	18	89	89	89	18.361	0	125.68	74	17	17	18	18	Q54N76	Q54N76	44689	657	tr|Q54N76|Q54N76_DICDI Thioredoxin domain-containing protein OS=Dictyostelium discoideum OX=44689 GN=DDB0218719 PE=3 SV=1	By MS/MS	By MS/MS	By MS/MS	By MS/MS
19.0908	19.9519	19.1897	20.1828					20.0062	23.3182	21.209	23.6713	24.7021	6	6	6	7.2	7.2	7.2	119.53	0	13.559	7	3	6	3	5	Q54N83	Q54N83	44689	658	sp|Q54N83|SYLC_DICDI Leucine--tRNA ligase, cytoplasmic OS=Dictyostelium discoideum OX=44689 GN=leuS PE=3 SV=1	By matching	By MS/MS	By MS/MS	By MS/MS
24.0517	21.1296	23.4823	21.9757					25.2276	23.9414	25.3998	24.5616	26.8908	5	5	5	15.4	15.4	15.4	39.862	0	12.076	8	5	5	4	4	Q54NB6	Q54NB6	44689	662	sp|Q54NB6|FKBP4_DICDI FK506-binding protein 4 OS=Dictyostelium discoideum OX=44689 GN=fkbp4 PE=1 SV=1	By MS/MS	By MS/MS	By MS/MS	By MS/MS
21.1495	22.2696	20.9786	21.8477					22.2372	25.5162	23.632	25.4359	26.7301	10	10	10	44.4	44.4	44.4	31.879	0	22.024	16	4	9	6	10	Q54NC1	Q54NC1	44689	663	sp|Q54NC1|NCB5R_DICDI NADH-cytochrome b5 reductase 1 OS=Dictyostelium discoideum OX=44689 GN=cyb5r1 PE=3 SV=1	By MS/MS	By MS/MS	By MS/MS	By MS/MS
24.9055	22.3769	24.6039	23.6502					26.8923	25.7712	27.5727	27.2373	29.0074	13	13	13	58.2	58.2	58.2	28.479	0	48.047	43	13	8	11	12	Q54NE6	Q54NE6	44689	664	sp|Q54NE6|PGAM_DICDI Probable phosphoglycerate mutase OS=Dictyostelium discoideum OX=44689 GN=gpmA PE=1 SV=1	By MS/MS	By MS/MS	By MS/MS	By MS/MS
20.3179	23.0877	20.5286	22.6651					21.7824	26.2901	23.1455	26.2483	27.3799	9	9	9	47.8	47.8	47.8	20.185	0	32.117	23	6	9	7	9	Q54NG2	Q54NG2	44689	665	sp|Q54NG2|RL17_DICDI 60S ribosomal protein L17 OS=Dictyostelium discoideum OX=44689 GN=rpl17 PE=3 SV=1	By MS/MS	By MS/MS	By MS/MS	By MS/MS
27.607	24.4633	27.253	25.5371					29.5627	27.3136	29.5032	28.6675	30.9997	31	31	31	67.5	67.5	67.5	53.359	0	136.32	110	30	29	31	30	Q54NG9	Q54NG9	44689	666	sp|Q54NG9|SCPDH_DICDI Probable saccharopine dehydrogenase [NADP(+), L-glutamate-forming] OS=Dictyostelium discoideum OX=44689 GN=sdh PE=2 SV=1	By MS/MS	By MS/MS	By MS/MS	By MS/MS
NaN	21.7995	19.4187	20.9838					18.784	24.6656	21.1521	23.8326	25.4019	7	7	7	35.4	35.4	35.4	19.807	0	26.991	6	1	7	4	7	Q54NI6	Q54NI6	44689	667	sp|Q54NI6|NDUS7_DICDI NADH dehydrogenase [ubiquinone] iron-sulfur protein 7, mitochondrial OS=Dictyostelium discoideum OX=44689 GN=ndufs7 PE=3 SV=1	By matching	By MS/MS	By matching	By MS/MS
22.2732	22.3383	23.3026	22.8751					23.0566	24.8553	25.5423	25.735	27.0994	7	7	7	42.2	42.2	42.2	20.536	0	16.071	18	5	7	7	7	Q54NJ8	Q54NJ8	44689	668	sp|Q54NJ8|HPRT_DICDI Hypoxanthine-guanine phosphoribosyltransferase OS=Dictyostelium discoideum OX=44689 GN=hprT PE=1 SV=1	By MS/MS	By MS/MS	By MS/MS	By MS/MS
NaN	19.9492	NaN	20.4482					17.209	22.9859	18.9812	23.2387	24.1699	5	5	5	19.5	19.5	19.5	28.45	0	9.089	6	1	5	1	3	Q54NQ7	Q54NQ7	44689	670	tr|Q54NQ7|Q54NQ7_DICDI Uncharacterized protein OS=Dictyostelium discoideum OX=44689 GN=DDB0186336 PE=3 SV=1	By matching	By MS/MS	By matching	By MS/MS
NaN	NaN	NaN	NaN					19.4362	21.2503	19.9082	21.7218	22.8663	2	2	2	9	9	9	33.012	0.000777	2.5533	1	1	2	1	2	Q54NR1	Q54NR1	44689	671	tr|Q54NR1|Q54NR1_DICDI Aldo-keto reductase OS=Dictyostelium discoideum OX=44689 GN=alrE PE=4 SV=1	By matching	By MS/MS	By matching	By MS/MS
NaN	21.1921	18.7543	20.3807					17.5713	23.7055	20.4926	23.1228	24.5453	5	5	5	13.7	13.7	13.7	45.977	0	7.8648	6	1	5	3	5	Q54NS1	Q54NS1	44689	672	sp|Q54NS1|CAF17_DICDI Putative transferase caf17 homolog, mitochondrial OS=Dictyostelium discoideum OX=44689 GN=caf17 PE=3 SV=1	By matching	By MS/MS	By matching	By MS/MS
19.4825	20.9328	19.9656	21.2691					20.3294	24.5164	23.0714	24.9065	25.9667	5	5	5	25.3	25.3	25.3	31.69	0	22.389	14	4	5	5	5	Q54NT1	Q54NT1	44689	674	tr|Q54NT1|Q54NT1_DICDI Uncharacterized protein OS=Dictyostelium discoideum OX=44689 GN=DDB0186311 PE=4 SV=1	By MS/MS	By MS/MS	By MS/MS	By MS/MS
NaN	NaN	NaN	NaN					19.3441	22.7942	20.5647	22.4671	23.8659	3	2	2	12.7	8.8	8.8	22.934	0	4.3152	4	2	2	2	2	Q54NU2	Q54NU2	44689	675	sp|Q54NU2|RAB1D_DICDI Ras-related protein Rab-1D OS=Dictyostelium discoideum OX=44689 GN=rab1D PE=1 SV=1	By MS/MS	By MS/MS	By MS/MS	By MS/MS
21.4664	19.257	21.5002	20.5232					23.5133	22.277	24.2797	24.0119	25.6955	6	6	6	30.2	30.2	30.2	27.586	0	16.384	11	6	4	5	5	Q54NU7	Q54NU7	44689	676	tr|Q54NU7|Q54NU7_DICDI Uncharacterized protein OS=Dictyostelium discoideum OX=44689 GN=DDB_G0284979 PE=4 SV=1	By MS/MS	By matching	By MS/MS	By MS/MS
20.5824	23.0857	20.8247	21.9952					22.5553	27.3181	24.395	26.5017	28.1143	16	16	16	53.3	53.3	53.3	46.444	0	64.253	29	8	15	10	15	Q54NV9	Q54NV9	44689	678	tr|Q54NV9|Q54NV9_DICDI AMP-binding domain-containing protein OS=Dictyostelium discoideum OX=44689 GN=DDB0186283 PE=4 SV=1	By MS/MS	By MS/MS	By MS/MS	By MS/MS
19.5973	22.9464	19.9596	22.2791					20.8645	26.1716	23.1811	25.7857	27.11	6	6	6	35.5	35.5	35.5	23.199	0	28.005	14	3	6	5	6	Q54NW9	Q54NW9	44689	679	tr|Q54NW9|Q54NW9_DICDI Cytochrome b-c1 complex subunit Rieske, mitochondrial (Fragment) OS=Dictyostelium discoideum OX=44689 GN=ucr PE=3 SV=2	By matching	By MS/MS	By MS/MS	By MS/MS
21.5184	21.5001	21.5645	21.3887					22.0812	24.2601	23.7627	24.2914	25.8214	3	3	3	22.1	22.1	22.1	15.11	0	4.1989	9	2	3	3	3	Q54NX3	Q54NX3	44689	680	tr|Q54NX3|Q54NX3_DICDI Thioredoxin domain-containing protein OS=Dictyostelium discoideum OX=44689 GN=DDB0186269 PE=4 SV=1	By MS/MS	By MS/MS	By MS/MS	By MS/MS
NaN	NaN	NaN	NaN					18.297	19.4164	18.9883	19.9015	21.2657	1	1	1	4.1	4.1	4.1	33.37	0.00076336	2.2864	1	1	1	1	1	Q54NZ1	Q54NZ1	44689	681	sp|Q54NZ1|MEMO1_DICDI Protein MEMO1 homolog OS=Dictyostelium discoideum OX=44689 GN=memo1 PE=3 SV=1	By matching	By matching	By matching	By MS/MS
22.6902	19.895	22.072	20.7721					25.1838	23.275	25.4322	24.5124	26.8077	12	12	12	37.9	37.9	37.9	35.06	0	19.905	22	12	7	11	8	Q54NZ7;Q55FL2;Q55FL3	Q54NZ7	44689;44689;44689	682	sp|Q54NZ7|ALRB_DICDI Aldose reductase B OS=Dictyostelium discoideum OX=44689 GN=alrB PE=3 SV=2	By MS/MS	By MS/MS	By MS/MS	By MS/MS
18.5591	21.8352	19.8739	20.6507					19.6493	25.3923	23.3504	25.1063	26.4501	18	18	18	25.4	25.4	25.4	102.98	0	41.429	19	2	18	10	17	Q54P64	Q54P64	44689	684	tr|Q54P64|Q54P64_DICDI Lysine ketoglutarate reductase OS=Dictyostelium discoideum OX=44689 GN=DDB0218638 PE=4 SV=1	By matching	By MS/MS	By matching	By MS/MS
22.186	21.841	21.3014	21.5248					23.0801	25.3163	23.61	25.2915	26.6392	12	12	12	36.2	36.2	36.2	50.415	0	47.645	18	6	12	8	12	Q54P88	Q54P88	44689	687	tr|Q54P88|Q54P88_DICDI Uncharacterized protein OS=Dictyostelium discoideum OX=44689 GN=DDB0186153 PE=4 SV=1	By MS/MS	By MS/MS	By MS/MS	By MS/MS
NaN	NaN	NaN	NaN					18.9373	22.6895	20.1306	22.3991	23.7332	1	1	1	4.5	4.5	4.5	31.646	0	2.9153	1	1	1	1	1	Q54P96	Q54P96	44689	690	tr|Q54P96|Q54P96_DICDI Uncharacterized protein OS=Dictyostelium discoideum OX=44689 GN=DDB0186145 PE=4 SV=1	By matching	By MS/MS	By matching	By matching
NaN	20.0701	21.1786	20.6183					20.4264	22.415	23.0807	23.1479	24.585	3	3	3	11.9	11.9	11.9	26.279	0	4.446	6	2	3	2	3	Q54PA2	Q54PA2	44689	691	tr|Q54PA2|Q54PA2_DICDI Uncharacterized protein OS=Dictyostelium discoideum OX=44689 GN=DDB_G0284681 PE=4 SV=1	By MS/MS	By MS/MS	By MS/MS	By MS/MS
19.4332	21.3615	19.7567	21.5827					20.822	24.8526	22.9238	25.4383	26.3506	9	9	9	33.4	33.4	33.4	34.464	0	32.09	15	3	9	5	8	Q54PA9	Q54PA9	44689	692	sp|Q54PA9|PRPSA_DICDI Ribose-phosphate pyrophosphokinase A OS=Dictyostelium discoideum OX=44689 GN=prsA PE=1 SV=1	By matching	By MS/MS	By matching	By MS/MS
21.5536	19.7985	21.8598	20.4254					22.0633	22.2378	23.5097	22.8863	24.7908	2	2	2	21.4	21.4	21.4	13.029	0	3.8456	6	2	2	2	2	Q54PD4;Q54PD3;Q55CF3;Q54BC1;Q55DR3;Q55DT3;Q55DT1;Q55DW3;Q55DW2;Q55DW0;Q55DT2;Q55DT0;Q55CF5;Q55CF4;Q54FT2	Q54PD4;Q54PD3;Q55CF3;Q54BC1;Q55DR3;Q55DT3;Q55DT1;Q55DW3;Q55DW2;Q55DW0;Q55DT2;Q55DT0;Q55CF5;Q55CF4;Q54FT2	44689;44689;44689;44689;44689;44689;44689;44689;44689;44689;44689;44689;44689;44689;44689	693	tr|Q54PD4|Q54PD4_DICDI SnoaL-like domain-containing protein OS=Dictyostelium discoideum OX=44689 GN=DDB_G0284629 PE=4 SV=1;tr|Q54PD3|Q54PD3_DICDI Uncharacterized protein OS=Dictyostelium discoideum OX=44689 GN=DDB_G0284631 PE=4 SV=1;tr|Q55CF3|Q55CF3_DICDI	By MS/MS	By MS/MS	By MS/MS	By MS/MS
18.9961	20.7721	18.7501	20.661					19.5899	23.7702	21.6357	24.0642	25.0973	8	8	8	10.2	10.2	10.2	102.1	0	17.756	9	2	6	4	8	Q54PE8	Q54PE8	44689	694	tr|Q54PE8|Q54PE8_DICDI Calcium-transporting ATPase OS=Dictyostelium discoideum OX=44689 GN=DDB0186093 PE=3 SV=1	By matching	By MS/MS	By matching	By MS/MS
NaN	20.127	18.8987	19.5889					17.5943	22.3875	20.4703	22.5073	23.643	2	2	2	4.5	4.5	4.5	37.888	0	3.5262	3	1	2	2	2	Q54PF3	Q54PF3	44689	695	sp|Q54PF3|CSN5_DICDI COP9 signalosome complex subunit 5 OS=Dictyostelium discoideum OX=44689 GN=csn5 PE=1 SV=1	By matching	By MS/MS	By matching	By MS/MS
18.3123	21.3021	18.6261	20.7162					20.2057	25.4715	21.9517	25.3198	26.4811	12	12	12	19.8	19.8	19.8	76.216	0	26.175	16	4	11	5	12	Q54PF9	Q54PF9	44689	696	tr|Q54PF9|Q54PF9_DICDI Diadenosine tetraphosphate synthetase OS=Dictyostelium discoideum OX=44689 GN=glyS PE=3 SV=1	By matching	By MS/MS	By matching	By MS/MS
20.8139	23.8154	NaN	23.3951					21.7167	26.5713	22.6879	26.1588	27.4617	5	5	5	37.7	37.7	37.7	16.875	0	17.058	9	3	5	2	4	Q54PH8	Q54PH8	44689	697	sp|Q54PH8|RS13_DICDI 40S ribosomal protein S13 OS=Dictyostelium discoideum OX=44689 GN=rps13 PE=3 SV=1	By MS/MS	By MS/MS	By MS/MS	By MS/MS
NaN	NaN	NaN	NaN					21.394	21.3332	22.1876	21.3824	23.6218	1	1	1	3.2	3.2	3.2	43.783	0	4.7742	2	1	1	1	1	Q54PK7	Q54PK7	44689	699	tr|Q54PK7|Q54PK7_DICDI BRCT domain-containing protein OS=Dictyostelium discoideum OX=44689 GN=DDB0186033 PE=4 SV=1	By MS/MS	By matching	By MS/MS	By matching
23.1601	24.9262	23.3741	24.1776					25.1782	28.5851	26.2774	27.9749	29.5496	18	18	18	58	58	58	30.061	0	48.98	38	16	18	16	18	Q54PL1	Q54PL1	44689	700	tr|Q54PL1|Q54PL1_DICDI Uncharacterized protein OS=Dictyostelium discoideum OX=44689 GN=DDB0186029 PE=4 SV=1	By MS/MS	By MS/MS	By MS/MS	By MS/MS
22.5766	21.3228	21.784	21.6176					23.7358	23.7884	24.0211	24.2441	25.9617	5	5	5	87.5	87.5	87.5	7.9561	0	13.549	10	5	4	4	5	Q54PL9	Q54PL9	44689	701	tr|Q54PL9|Q54PL9_DICDI Uncharacterized protein OS=Dictyostelium discoideum OX=44689 GN=DDB0218606 PE=4 SV=1	By MS/MS	By MS/MS	By MS/MS	By MS/MS
NaN	20.9373	NaN	20.7067					19.9173	23.1114	21.2001	23.027	24.3245	4	4	4	13.8	13.8	13.8	34.504	0	6.1535	4	2	4	2	3	Q54PM7	Q54PM7	44689	702	sp|Q54PM7|NAGK_DICDI N-acetyl-D-glucosamine kinase OS=Dictyostelium discoideum OX=44689 GN=nagk PE=3 SV=2	By matching	By MS/MS	By matching	By MS/MS
20.957	22.2779	21.3173	22.3788					21.7002	24.4553	23.243	25.2424	26.1801	7	7	7	36.9	36.9	36.9	26.875	0	10.506	11	4	5	3	5	Q54PM8	Q54PM8	44689	703	tr|Q54PM8|Q54PM8_DICDI Uridine phosphorylase OS=Dictyostelium discoideum OX=44689 GN=udpA PE=4 SV=1	By MS/MS	By MS/MS	By MS/MS	By MS/MS
NaN	20.457	21.8243	21.7558					22.6202	21.9729	23.666	22.9963	24.9424	3	3	3	8.1	8.1	8.1	46.869	0	3.9669	5	1	3	2	3	Q54PN7	Q54PN7	44689	704	sp|Q54PN7|PRS6A_DICDI 26S proteasome regulatory subunit 6A homolog OS=Dictyostelium discoideum OX=44689 GN=psmC3 PE=1 SV=1	By MS/MS	By MS/MS	By MS/MS	By MS/MS
NaN	20.8388	19.6272	21.0247					18.9643	24.3884	21.6838	25.0652	25.8611	9	9	9	16.2	16.2	16.2	53.762	0	12.962	13	1	9	5	9	Q54PP1	Q54PP1	44689	705	sp|Q54PP1|ERG24_DICDI Delta(14)-sterol reductase OS=Dictyostelium discoideum OX=44689 GN=erg24 PE=3 SV=1	By matching	By MS/MS	By matching	By MS/MS
NaN	NaN	NaN	NaN					NaN	NaN	NaN	NaN	NaN	4	4	4	12.3	12.3	12.3	46.755	0	8.4348	0	1	4	4	4	Q54PR9	Q54PR9	44689	707	sp|Q54PR9|CF60_DICDI Counting factor 60 OS=Dictyostelium discoideum OX=44689 GN=cf60 PE=1 SV=1	By matching	By MS/MS	By MS/MS	By MS/MS
22.0451	NaN	21.2694	NaN					23.1819	NaN	24.1632	21.0109	24.8583	7	7	7	14.8	14.8	14.8	68.033	0	16.286	6	6	1	7	4	Q54PV7	Q54PV7	44689	708	sp|Q54PV7|EIF2A_DICDI Eukaryotic translation initiation factor 2A OS=Dictyostelium discoideum OX=44689 GN=eif2a PE=3 SV=1	By MS/MS	By matching	By MS/MS	By matching
25.4892	23.049	25.7279	24.2575					27.8506	26.9207	29.333	28.3928	30.3804	15	15	15	66.7	66.7	66.7	31.44	0	113.98	49	15	14	15	15	Q54PV8	Q54PV8	44689	709	sp|Q54PV8|IPYR_DICDI Inorganic pyrophosphatase OS=Dictyostelium discoideum OX=44689 GN=ppa1 PE=1 SV=1	By MS/MS	By MS/MS	By MS/MS	By MS/MS
18.0437	21.1292	19.2211	21.0967					19.5829	25.042	22.5077	25.0331	26.1724	12	12	12	16.5	16.5	16.5	106.08	0	35.923	19	2	11	5	12	Q54PW3	Q54PW3	44689	710	tr|Q54PW3|Q54PW3_DICDI Amylomaltase OS=Dictyostelium discoideum OX=44689 GN=DDB0185931 PE=3 SV=1	By matching	By MS/MS	By MS/MS	By MS/MS
19.0901	21.5468	19.3145	20.4092					20.3957	24.7864	21.89	23.6912	25.5089	9	9	9	15.6	15.6	15.6	85.791	0	17.107	12	4	9	5	6	Q54PX1	Q54PX1	44689	711	tr|Q54PX1|Q54PX1_DICDI AAA ATPase domain-containing protein OS=Dictyostelium discoideum OX=44689 GN=DDB0229917 PE=3 SV=1	By matching	By MS/MS	By matching	By MS/MS
19.2083	21.0765	19.5821	20.0764					19.7275	23.2894	21.5746	23.2119	24.5141	2	2	2	4.7	4.7	4.7	44.419	0	4.1453	3	2	2	2	2	Q54PX6	Q54PX6	44689	712	tr|Q54PX6|Q54PX6_DICDI PPM-type phosphatase domain-containing protein OS=Dictyostelium discoideum OX=44689 GN=DDB0185918 PE=3 SV=1	By matching	By MS/MS	By matching	By MS/MS
20.7381	22.2586	20.8981	22.1805					22.1429	25.1579	23.5933	25.4522	26.5845	6	6	6	53.7	53.7	53.7	14.906	0	18.322	9	5	6	6	6	Q54PX9	Q54PX9	44689	713	sp|Q54PX9|RS12_DICDI 40S ribosomal protein S12 OS=Dictyostelium discoideum OX=44689 GN=rps12 PE=1 SV=1	By MS/MS	By MS/MS	By MS/MS	By MS/MS
24.3679	22.0301	24.2689	23.0403					25.5159	24.5078	26.5485	25.9216	27.7992	4	4	4	46.3	46.3	46.3	7.2064	0	14.564	11	4	3	4	3	Q54PZ2	Q54PZ2	44689	715	sp|Q54PZ2|ATOX1_DICDI Copper transport protein ATOX1 homolog OS=Dictyostelium discoideum OX=44689 GN=atox1 PE=3 SV=2	By MS/MS	By MS/MS	By MS/MS	By MS/MS
20.9657	19.6981	20.1309	19.5017					22.8255	22.9796	23.958	23.0122	25.27	6	6	6	18.6	18.6	18.6	50.798	0	10.197	7	5	5	6	5	Q54Q04	Q54Q04	44689	716	sp|Q54Q04|KYNU_DICDI Kynureninase OS=Dictyostelium discoideum OX=44689 GN=kynu PE=3 SV=1	By MS/MS	By MS/MS	By MS/MS	By matching
19.4092	20.5505	18.718	20.3099					19.7269	23.8152	20.7496	23.5813	24.8356	6	6	6	14.2	14.2	14.2	62.406	0	14.048	8	2	5	2	6	Q54Q07	Q54Q07	44689	717	tr|Q54Q07|Q54Q07_DICDI Prolyl-tRNA synthetase OS=Dictyostelium discoideum OX=44689 GN=proS PE=3 SV=1	By matching	By MS/MS	By matching	By MS/MS
NaN	21.3482	19.033	21.4646					16.7094	24.8857	21.0539	25.0639	26.0266	8	8	8	34.1	34.1	34.1	31.835	0	21.751	14	1	8	2	8	Q54Q30	Q54Q30	44689	718	tr|Q54Q30|Q54Q30_DICDI Uncharacterized protein OS=Dictyostelium discoideum OX=44689 GN=DDB0218582 PE=4 SV=1	By matching	By MS/MS	By MS/MS	By MS/MS
19.105	22.2291	19.1318	21.4852					20.9036	24.7751	20.8549	24.2732	25.6553	8	7	7	30	27	27	32.844	0	25.287	9	3	7	2	6	Q54Q31	Q54Q31	44689	719	sp|Q54Q31|PHB2_DICDI Prohibitin-2 OS=Dictyostelium discoideum OX=44689 GN=phbB PE=3 SV=1	By matching	By MS/MS	By matching	By MS/MS
NaN	20.8579	21.1253	20.8338					20.3506	23.5606	23.9051	23.9611	25.4472	6	6	6	10.7	10.7	10.7	70.76	0	10.095	7	2	5	4	5	Q54Q48	Q54Q48	44689	721	sp|Q54Q48|Y5844_DICDI Putative uncharacterized protein DDB_G0284097 OS=Dictyostelium discoideum OX=44689 GN=DDB_G0284097 PE=1 SV=1	By matching	By MS/MS	By MS/MS	By MS/MS
20.6178	23.8291	20.7233	23.7028					21.6433	27.5039	23.8585	27.4463	28.5451	9	9	9	57.8	57.8	57.8	16.439	0	30.949	16	6	9	8	9	Q54Q51	Q54Q51	44689	722	sp|Q54Q51|RS16_DICDI 40S ribosomal protein S16 OS=Dictyostelium discoideum OX=44689 GN=rps16 PE=3 SV=1	By MS/MS	By MS/MS	By MS/MS	By MS/MS
23.9293	21.5774	23.9066	22.3727					25.0845	25.7044	26.1639	25.9535	27.7797	9	9	9	46.7	46.7	46.7	26.379	0	30.064	18	9	6	9	9	Q54Q52	Q54Q52	44689	723	tr|Q54Q52|Q54Q52_DICDI Uncharacterized protein OS=Dictyostelium discoideum OX=44689 GN=DDB_G0284091 PE=4 SV=1	By MS/MS	By MS/MS	By MS/MS	By MS/MS
NaN	NaN	NaN	NaN					21.4863	21.4742	21.2997	21.6778	23.4907	2	2	2	2.8	2.8	2.8	52.375	0	7.7618	3	1	1	1	1	Q54Q72	Q54Q72	44689	724	sp|Q54Q72|RDCII_DICDI PH domain-containing rcdII OS=Dictyostelium discoideum OX=44689 GN=rcdII PE=2 SV=1	By MS/MS	By matching	By MS/MS	By MS/MS
NaN	21.2485	19.1089	20.2604					19.4382	23.9657	21.0447	23.1651	24.7726	4	4	4	13.9	13.9	13.9	40.562	0	16.133	7	1	4	2	4	Q54Q74	Q54Q74	44689	725	tr|Q54Q74|Q54Q74_DICDI HpcH_HpaI domain-containing protein OS=Dictyostelium discoideum OX=44689 GN=DDB0185816 PE=4 SV=1	By matching	By MS/MS	By MS/MS	By MS/MS
19.0027	21.2079	19.213	20.3772					20.1549	24.4358	21.289	23.7239	25.2635	9	9	9	17.1	17.1	17.1	71.424	0	17.649	14	4	9	5	8	Q54QC1	Q54QC1	44689	729	sp|Q54QC1|GPDM_DICDI Probable glycerol-3-phosphate dehydrogenase, mitochondrial OS=Dictyostelium discoideum OX=44689 GN=DDB_G0283951 PE=3 SV=1	By matching	By MS/MS	By matching	By MS/MS
24.4164	22.1504	24.1015	22.7123					27.543	26.6996	28.3836	27.518	29.6577	30	30	30	61.6	61.6	61.6	54.896	0	132.68	85	29	27	30	28	Q54QC5	Q54QC5	44689	730	tr|Q54QC5|Q54QC5_DICDI Aldehyde dehydrogenase OS=Dictyostelium discoideum OX=44689 GN=DDB0231479 PE=3 SV=1	By MS/MS	By MS/MS	By MS/MS	By MS/MS
24.0944	23.8606	23.5767	23.1569					25.9622	27.4626	26.6167	26.8547	28.8221	8	8	8	29.6	29.6	29.6	34.436	0	20.065	30	8	7	8	7	Q54QD9	Q54QD9	44689	732	sp|Q54QD9|CTSB_DICDI Cathepsin B OS=Dictyostelium discoideum OX=44689 GN=ctsB PE=3 SV=1	By MS/MS	By MS/MS	By MS/MS	By MS/MS
NaN	19.6623	18.7913	19.8292					18.3201	23.1285	21.2139	23.2513	24.3854	4	4	4	5.2	5.2	5.2	108.94	0	6.8921	3	1	4	3	4	Q54QE4	Q54QE4	44689	733	sp|Q54QE4|PURCE_DICDI Bifunctional purine synthesis protein purC/E OS=Dictyostelium discoideum OX=44689 GN=purC/E PE=1 SV=1	By matching	By MS/MS	By MS/MS	By MS/MS
26.6831	23.5971	26.5078	24.8261					28.1419	26.6744	28.9679	28.0197	30.1609	10	10	10	51.5	51.5	51.5	25.978	0	66.709	37	10	9	10	10	Q54QE7	Q54QE7	44689	734	tr|Q54QE7|Q54QE7_DICDI Esterase/lipase/thioesterase domain-containing protein OS=Dictyostelium discoideum OX=44689 GN=DDB_G0283915 PE=4 SV=1	By MS/MS	By MS/MS	By MS/MS	By MS/MS
NaN	NaN	NaN	NaN					17.6489	19.6038	19.1563	20.1588	21.3947	1	1	1	4.4	4.4	4.4	28.804	0.0007734	2.4595	1	1	1	1	1	Q54QF3	Q54QF3	44689	735	tr|Q54QF3|Q54QF3_DICDI Uncharacterized protein OS=Dictyostelium discoideum OX=44689 GN=DDB0185734 PE=4 SV=1	By matching	By matching	By matching	By MS/MS
18.4624	20.793	18.6531	19.3401					19.0869	23.5586	21.2203	22.3015	24.2908	5	5	5	19.7	19.7	19.7	24.585	0	9.6526	7	2	5	4	4	Q54QF9	Q54QF9	44689	736	sp|Q54QF9|GRPE_DICDI GrpE protein homolog, mitochondrial OS=Dictyostelium discoideum OX=44689 GN=grpE PE=3 SV=1	By matching	By MS/MS	By matching	By MS/MS
NaN	20.5439	19.2453	20.4208					18.5275	23.2262	21.0165	23.4623	24.5086	3	3	3	8.4	8.4	8.4	49.301	0	7.8277	6	1	3	2	3	Q54QG9	Q54QG9	44689	737	sp|Q54QG9|UBA3_DICDI NEDD8-activating enzyme E1 catalytic subunit OS=Dictyostelium discoideum OX=44689 GN=uba3 PE=1 SV=1	By matching	By MS/MS	By matching	By MS/MS
22.6925	22.9691	23.0096	23.0137					24.7812	26.7502	26.2808	26.9101	28.3801	11	11	11	37	37	37	48.233	0	57.229	31	10	10	10	11	Q54QI4	Q54QI4	44689	740	sp|Q54QI4|HGD_DICDI Homogentisate 1,2-dioxygenase OS=Dictyostelium discoideum OX=44689 GN=hgd PE=2 SV=1	By MS/MS	By MS/MS	By MS/MS	By MS/MS
25.6465	22.908	25.1735	23.8026					27.816	26.6901	28.5238	27.7717	29.8379	12	12	12	67.9	67.9	67.9	22.105	0	59.147	56	12	11	12	12	Q54QK0;Q86H88	Q54QK0	44689;44689	742	tr|Q54QK0|Q54QK0_DICDI Phosphatidylethanolamine-binding protein PEBP OS=Dictyostelium discoideum OX=44689 GN=DDB_G0283803 PE=4 SV=1	By MS/MS	By MS/MS	By MS/MS	By MS/MS
21.537	19.9978	20.9619	20.1157					22.8163	22.2938	23.4733	22.6357	24.8713	4	4	4	26.8	26.8	26.8	15.573	0	4.5773	9	4	2	4	4	Q54QL3	Q54QL3	44689	743	tr|Q54QL3|Q54QL3_DICDI Uncharacterized protein OS=Dictyostelium discoideum OX=44689 GN=DDB0185672 PE=4 SV=1	By MS/MS	By MS/MS	By MS/MS	By MS/MS
NaN	18.6592	17.3076	19.8744					14.2297	21.6702	17.1935	22.1035	22.9338	4	4	4	28.8	28.8	28.8	15.658	0	30.479	5	2	4	2	4	Q54QM8	Q54QM8	44689	746	sp|Q54QM8|RL26_DICDI 60S ribosomal protein L26 OS=Dictyostelium discoideum OX=44689 GN=rpl26 PE=3 SV=1	By matching	By MS/MS	By matching	By MS/MS
26.5948	24.47	26.6308	25.0873					29.0968	28.3693	30.1483	29.3458	31.3793	26	26	26	56.5	56.5	56.5	56.31	0	226.89	115	24	22	24	25	Q54QQ0	Q54QQ0	44689	751	sp|Q54QQ0|IMDH_DICDI Inosine-5-monophosphate dehydrogenase OS=Dictyostelium discoideum OX=44689 GN=impdh PE=1 SV=1	By MS/MS	By MS/MS	By MS/MS	By MS/MS
NaN	20.5457	22.0202	20.3833					21.973	22.8709	24.3352	23.4751	25.4109	4	4	4	19.2	19.2	19.2	28.659	0	7.617	6	3	4	3	3	Q54QR2	Q54QR2	44689	752	sp|Q54QR2|PSB7_DICDI Proteasome subunit beta type-7 OS=Dictyostelium discoideum OX=44689 GN=psmB7 PE=3 SV=1	By MS/MS	By MS/MS	By MS/MS	By MS/MS
NaN	NaN	NaN	NaN					18.7483	21.6335	19.9261	21.7017	22.9497	1	1	1	5	5	5	24.705	0	3.2881	2	1	1	1	1	Q54QR3	Q54QR3	44689	753	sp|Q54QR3|RB32A_DICDI Ras-related protein Rab-32A OS=Dictyostelium discoideum OX=44689 GN=rab32A PE=1 SV=1	By matching	By MS/MS	By matching	By MS/MS
20.7206	20.875	20.9713	20.9037					21.113	23.8065	22.3561	24.2327	25.3246	5	5	5	11.5	11.5	11.5	65.075	0	13.548	9	2	4	2	5	Q54QR9	Q54QR9	44689	754	sp|Q54QR9|2AAA_DICDI Protein phosphatase 2A scaffold subunit OS=Dictyostelium discoideum OX=44689 GN=pppA PE=1 SV=1	By matching	By MS/MS	By matching	By MS/MS
NaN	NaN	NaN	NaN					20.4837	20.9285	21.1554	19.3591	22.6254	2	2	2	6.5	6.5	6.5	39.216	0.0044183	1.8635	1	1	2	2	1	Q54QS2	Q54QS2	44689	755	tr|Q54QS2|Q54QS2_DICDI Uncharacterized protein OS=Dictyostelium discoideum OX=44689 GN=DDB0185614 PE=4 SV=1	By MS/MS	By matching	By matching	By MS/MS
NaN	21.058	NaN	20.9095					18.2703	23.4311	19.9758	23.4251	24.5117	5	5	5	8.1	8.1	8.1	78.957	0	12.097	4	1	5	1	4	Q54QS3	Q54QS3	44689	756	sp|Q54QS3|DDX3_DICDI Probable ATP-dependent RNA helicase ddx3 OS=Dictyostelium discoideum OX=44689 GN=ddx3 PE=3 SV=1	By matching	By MS/MS	By matching	By MS/MS
22.8037	22.6913	22.0708	22.3903					23.7307	24.1885	24.1294	25.0527	26.3611	12	12	12	40.2	40.2	40.2	45.874	0	77.512	11	10	11	11	12	Q54R47	Q54R47	44689	761	sp|Q54R47|GCDH_DICDI Glutaryl-CoA dehydrogenase, mitochondrial OS=Dictyostelium discoideum OX=44689 GN=gcdh PE=3 SV=1	By MS/MS	By MS/MS	By MS/MS	By MS/MS
NaN	22.9835	21.2521	22.3568					20.3754	25.433	23.213	24.9805	26.4152	3	3	3	10.8	10.8	10.8	32.662	0	8.7985	7	1	3	2	3	Q54R55	Q54R55	44689	762	tr|Q54R55|Q54R55_DICDI Cathepsin X OS=Dictyostelium discoideum OX=44689 GN=DDB0185484 PE=3 SV=1	By MS/MS	By MS/MS	By MS/MS	By MS/MS
NaN	20.0014	20.3847	21.3152					19.192	22.5923	22.6693	24.3846	25.0811	5	5	5	14.2	14.2	14.2	38.525	0	11.821	5	2	3	4	5	Q54R90	Q54R90	44689	764	tr|Q54R90|Q54R90_DICDI Methylthioribose-1-phosphate isomerase OS=Dictyostelium discoideum OX=44689 GN=DDB_G0283309 PE=3 SV=1	By matching	By MS/MS	By MS/MS	By MS/MS
19.7553	18.8931	20.925	19.2378					20.9471	20.6381	22.4418	21.5801	23.5738	3	3	3	7.7	7.7	7.7	52.232	0	6.6216	3	2	2	3	2	Q54R94	Q54R94	44689	765	tr|Q54R94|Q54R94_DICDI FAD-binding PCMH-type domain-containing protein OS=Dictyostelium discoideum OX=44689 GN=DDB0185446 PE=3 SV=1	By matching	By matching	By MS/MS	By matching
25.4566	24.3767	25.209	24.6558					28.6822	29.1413	29.468	29.5443	31.2469	32	32	32	70.1	70.1	70.1	61.632	0	194.61	112	32	30	30	31	Q54RA2	Q54RA2	44689	766	sp|Q54RA2|AL4A1_DICDI Delta-1-pyrroline-5-carboxylate dehydrogenase, mitochondrial OS=Dictyostelium discoideum OX=44689 GN=DDB_G0283293 PE=3 SV=1	By MS/MS	By MS/MS	By MS/MS	By MS/MS
21.068	23.7264	21.3354	22.8709					23.7324	28.151	25.1709	27.4466	28.9887	19	19	19	64.2	64.2	64.2	33.129	0	67.15	45	8	19	11	18	Q54RA8	Q54RA8	44689	767	sp|Q54RA8|ATPO_DICDI ATP synthase subunit O, mitochondrial OS=Dictyostelium discoideum OX=44689 GN=atp5po PE=3 SV=1	By MS/MS	By MS/MS	By MS/MS	By MS/MS
22.5556	20.5755	21.9577	20.7125					25.0912	24.5003	25.9432	25.186	27.2729	16	16	16	30.9	30.9	30.9	77.586	0	66.03	27	14	10	16	12	Q54RB0	Q54RB0	44689	768	tr|Q54RB0|Q54RB0_DICDI Acyl-coenzyme A oxidase OS=Dictyostelium discoideum OX=44689 GN=acoA PE=3 SV=1	By MS/MS	By MS/MS	By MS/MS	By MS/MS
19.8661	22.3188	19.9274	21.5484					21.4088	26.4952	23.0365	25.9105	27.3329	13	13	13	19.6	19.6	19.6	85.647	0	42.678	26	5	13	8	13	Q54RB9	Q54RB9	44689	771	sp|Q54RB9|CMC_DICDI Calcium-binding mitochondrial carrier protein OS=Dictyostelium discoideum OX=44689 GN=mcfO PE=3 SV=1	By MS/MS	By MS/MS	By MS/MS	By MS/MS
NaN	21.5638	19.8969	20.4117					15.5165	23.0703	21.1107	22.6953	24.0943	2	2	2	7.5	7.5	7.5	45.318	0	3.6678	4	1	2	2	2	Q54RC0	Q54RC0	44689	772	tr|Q54RC0|Q54RC0_DICDI Uncharacterized protein OS=Dictyostelium discoideum OX=44689 GN=DDB0218473 PE=4 SV=1	By matching	By MS/MS	By MS/MS	By MS/MS
NaN	NaN	NaN	NaN					19.3553	21.3429	21.0445	21.3862	22.9732	1	1	1	4.2	4.2	4.2	24.493	0.00076046	2.2645	1	1	1	1	1	Q54RC7	Q54RC7	44689	773	sp|Q54RC7|ISC2B_DICDI Isochorismatase family protein 2B OS=Dictyostelium discoideum OX=44689 GN=DDB_G0283199 PE=3 SV=1	By matching	By matching	By MS/MS	By matching
25.4675	23.1144	25.0875	23.8815					28.8282	27.6971	29.4399	28.5803	30.7643	30	30	30	64.3	64.3	64.3	52.26	0	122.45	133	29	26	29	27	Q54RE8	Q54RE8	44689	774	sp|Q54RE8|KMO_DICDI Kynurenine 3-monooxygenase OS=Dictyostelium discoideum OX=44689 GN=kmo PE=3 SV=1	By MS/MS	By MS/MS	By MS/MS	By MS/MS
26.548	25.0778	27.0677	25.8201					28.7592	29.1934	30.5615	29.9265	31.7744	29	29	29	63.1	63.1	63.1	54.998	0	144.76	137	29	27	29	28	Q54RF5;Q54RI6	Q54RF5	44689;44689	775	sp|Q54RF5|KPYK_DICDI Pyruvate kinase OS=Dictyostelium discoideum OX=44689 GN=pyk PE=1 SV=1	By MS/MS	By MS/MS	By MS/MS	By MS/MS
NaN	NaN	NaN	NaN					22.2628	NaN	22.7179	23.0964	24.3169	2	2	2	4.7	4.7	4.7	44.71	0	4.9839	2	2	1	1	2	Q54RI2	Q54RI2	44689	777	tr|Q54RI2|Q54RI2_DICDI Uncharacterized protein OS=Dictyostelium discoideum OX=44689 GN=DDB0185376 PE=4 SV=1	By MS/MS	By MS/MS	By MS/MS	By MS/MS
NaN	NaN	NaN	NaN					NaN	20.7549	NaN	NaN	20.7549	2	2	2	7.9	7.9	7.9	31.939	0.0077959	1.5592	1	1	2	1	1	Q54RI8	Q54RI8	44689	778	tr|Q54RI8|Q54RI8_DICDI Methenyltetrahydrofolate cyclohydrolase OS=Dictyostelium discoideum OX=44689 GN=DDB0230115 PE=3 SV=1	By matching	By MS/MS	By matching	By MS/MS
24.7793	23.9996	25.2644	24.7487					27.8865	28.4963	29.3794	29.4479	30.9382	35	35	35	72.4	72.4	72.4	46.99	0	172.91	87	35	31	34	33	Q54RK5	Q54RK5	44689	779	sp|Q54RK5|ENOA_DICDI Enolase A OS=Dictyostelium discoideum OX=44689 GN=enoA PE=3 SV=1	By MS/MS	By MS/MS	By MS/MS	By MS/MS
22.6614	19.5607	22.0434	20.3829					24.1595	21.7725	24.8323	23.9581	26.0294	8	8	8	40	40	40	32.477	0	21.984	13	7	5	7	6	Q54RL8	Q54RL8	44689	781	tr|Q54RL8|Q54RL8_DICDI S-formylglutathione hydrolase OS=Dictyostelium discoideum OX=44689 GN=DDB0185342 PE=3 SV=1	By MS/MS	By matching	By MS/MS	By MS/MS
20.1756	21.7757	NaN	21.2159					20.7864	24.0186	21.4367	23.5552	25.0177	3	3	3	8.8	8.8	8.8	43.571	0	9.1057	6	2	3	1	2	Q54RQ1	Q54RQ1	44689	783	sp|Q54RQ1|SODC3_DICDI Extracellular superoxide dismutase [Cu-Zn] 3 OS=Dictyostelium discoideum OX=44689 GN=sodC PE=2 SV=1	By MS/MS	By MS/MS	By matching	By MS/MS
22.0467	22.5866	21.2988	21.8781					24.449	26.5218	24.4098	26.092	27.6668	13	13	13	43.8	43.8	43.8	45.029	0	71.621	26	11	13	10	12	Q54RR5	Q54RR5	44689	784	sp|Q54RR5|ACDSB_DICDI Probable short/branched chain specific acyl-CoA dehydrogenase OS=Dictyostelium discoideum OX=44689 GN=acadsb PE=3 SV=1	By MS/MS	By MS/MS	By MS/MS	By MS/MS
NaN	19.9981	NaN	18.7002					17.9029	23.0426	18.2573	21.2734	23.4841	4	4	4	7	7	7	67.414	0	8.3037	4	1	4	1	2	Q54RS0	Q54RS0	44689	785	tr|Q54RS0|Q54RS0_DICDI PseudoU_synth_2 domain-containing protein OS=Dictyostelium discoideum OX=44689 GN=DDB0185286 PE=4 SV=1	By matching	By MS/MS	By matching	By matching
NaN	21.7524	19.0849	21.0595					19.0415	25.0131	20.9282	25.3336	26.2295	14	14	14	33.1	33.1	33.1	58.238	0	38.52	15	1	12	3	14	Q54RV9	Q54RV9	44689	786	sp|Q54RV9|SGPL_DICDI Sphingosine-1-phosphate lyase OS=Dictyostelium discoideum OX=44689 GN=sglA PE=2 SV=1	By matching	By MS/MS	By MS/MS	By MS/MS
22.5209	21.6758	22.492	22.1776					24.904	25.6583	26.0394	26.3903	27.8461	14	14	14	42	42	42	47.895	0	59.598	29	13	13	13	14	Q54RW1	Q54RW1	44689	787	tr|Q54RW1|Q54RW1_DICDI M20_dimer domain-containing protein OS=Dictyostelium discoideum OX=44689 GN=DDB0205008 PE=4 SV=1	By MS/MS	By MS/MS	By MS/MS	By MS/MS
21.9351	22.6822	22.8496	23.0263					22.8537	25.8085	24.9324	26.2854	27.4246	7	7	7	43.7	43.7	43.7	19.541	0	13.131	13	5	7	5	7	Q54RX6;Q54RX1	Q54RX6	44689;44689	788	sp|Q54RX6|TCTP1_DICDI Translationally-controlled tumor protein homolog 1 OS=Dictyostelium discoideum OX=44689 GN=DDB_G0282853 PE=3 SV=1	By MS/MS	By MS/MS	By MS/MS	By MS/MS
21.6812	NaN	21.87	19.8911					22.8103	20.1411	24.0472	21.78	24.8116	4	4	4	36.4	36.4	36.4	11.637	0	14.075	8	4	3	4	4	Q54RY8	Q54RY8	44689	789	sp|Q54RY8|PHS_DICDI Pterin-4-alpha-carbinolamine dehydratase OS=Dictyostelium discoideum OX=44689 GN=pcbd PE=3 SV=1	By MS/MS	By matching	By MS/MS	By MS/MS
24.6444	23.8205	24.5837	23.9924					26.5247	27.5872	27.7212	27.8503	29.5041	12	12	12	47.2	47.2	47.2	32.469	0	46.725	35	11	11	12	11	Q54RZ4;Q54S05	Q54RZ4	44689;44689	790	tr|Q54RZ4|Q54RZ4_DICDI BB_PF domain-containing protein OS=Dictyostelium discoideum OX=44689 GN=orfSGP PE=4 SV=1	By MS/MS	By MS/MS	By MS/MS	By MS/MS
20.2437	21.5036	20.2687	21.3825					21.3346	24.6247	23.0125	25.3138	26.2295	7	7	7	44.5	44.5	44.5	21.21	0	14.885	10	4	6	5	6	Q54S02	Q54S02	44689	791	sp|Q54S02|3HAO_DICDI 3-hydroxyanthranilate 3,4-dioxygenase OS=Dictyostelium discoideum OX=44689 GN=haao PE=3 SV=1	By matching	By MS/MS	By MS/MS	By MS/MS
20.9414	23.9579	21.4784	23.6413					23.1233	27.5292	24.6697	27.5917	28.6858	8	8	8	46.5	46.5	46.5	17.816	0	29.803	26	5	7	6	8	Q54S90	Q54S90	44689	793	sp|Q54S90|RS11_DICDI 40S ribosomal protein S11 OS=Dictyostelium discoideum OX=44689 GN=rps11 PE=1 SV=1	By MS/MS	By MS/MS	By MS/MS	By MS/MS
NaN	NaN	NaN	NaN					20.5409	20.6806	NaN	21.1823	22.4134	2	2	2	8.8	8.8	8.8	47.101	0	4.9643	2	2	2	1	2	Q54SA1	Q54SA1	44689	794	sp|Q54SA1|PLDZ_DICDI Phospholipase D Z OS=Dictyostelium discoideum OX=44689 GN=pldZ PE=3 SV=1	By matching	By MS/MS	By matching	By MS/MS
21.019	23.1178	21.4699	22.2353					22.5644	26.5826	24.3844	25.9439	27.5251	8	8	8	45.6	45.6	45.6	27.301	0	31.993	17	6	8	8	8	Q54SE2	Q54SE2	44689	796	sp|Q54SE2|PRDXL_DICDI 1-Cys peroxiredoxin OS=Dictyostelium discoideum OX=44689 GN=DDB_G0282517 PE=3 SV=1	By MS/MS	By MS/MS	By MS/MS	By MS/MS
24.0309	21.756	23.716	22.1742					25.5846	24.4388	26.3399	25.2112	27.5524	12	12	12	37.1	37.1	37.1	39.967	0	68.648	21	12	9	11	12	Q54SF2	Q54SF2	44689	797	tr|Q54SF2|Q54SF2_DICDI Uncharacterized protein OS=Dictyostelium discoideum OX=44689 GN=DDB0218384 PE=4 SV=1	By MS/MS	By MS/MS	By MS/MS	By MS/MS
20.5833	22.3462	21.1274	22.4219					22.5608	25.9581	24.2046	26.2879	27.3632	12	11	11	32.6	30.8	30.8	48.631	0	31.938	15	10	11	10	11	Q54SF7	Q54SF7	44689	798	sp|Q54SF7|AATC_DICDI Aspartate aminotransferase, cytoplasmic OS=Dictyostelium discoideum OX=44689 GN=aatB PE=3 SV=1	By MS/MS	By MS/MS	By MS/MS	By MS/MS
NaN	20.1499	NaN	19.6938					20.3784	22.3574	21.949	22.448	23.9766	3	3	3	14.9	14.9	14.9	40.386	0	4.305	5	1	3	1	3	Q54SG3	Q54SG3	44689	800	sp|Q54SG3|Y4788_DICDI Uncharacterized transmembrane protein DDB_G0282483 OS=Dictyostelium discoideum OX=44689 GN=DDB_G0282483 PE=4 SV=1	By matching	By MS/MS	By MS/MS	By MS/MS
22.2782	24.2913	22.7351	24.3653					23.6831	27.1668	25.1625	27.365	28.4806	8	8	8	60.3	60.3	60.3	19.007	0	23.837	18	7	8	7	7	Q54SM3;Q86J17	Q54SM3	44689;44689	802	sp|Q54SM3|PPIA_DICDI Peptidyl-prolyl cis-trans isomerase A OS=Dictyostelium discoideum OX=44689 GN=ppiA PE=1 SV=1	By MS/MS	By MS/MS	By MS/MS	By MS/MS
20.8059	19.7764	21.145	20.1471					22.7751	23.6042	24.4243	23.968	25.8106	6	6	6	19.3	19.3	19.3	28.45	0	9.8065	14	5	6	6	6	Q54SN3	Q54SN3	44689	803	tr|Q54SN3|Q54SN3_DICDI Uncharacterized protein OS=Dictyostelium discoideum OX=44689 GN=DDB0204191 PE=4 SV=1	By MS/MS	By MS/MS	By MS/MS	By MS/MS
20.5644	NaN	21.1615	20.0584					21.3698	20.4454	22.59	22.146	23.8473	2	2	2	12.7	12.7	12.7	24.341	0	4.5025	2	2	1	2	2	Q54SZ5	Q54SZ5	44689	806	tr|Q54SZ5|Q54SZ5_DICDI Uncharacterized protein OS=Dictyostelium discoideum OX=44689 GN=DDB0205140 PE=4 SV=1	By MS/MS	By matching	By MS/MS	By matching
NaN	NaN	NaN	NaN					21.6173	20.3025	21.1912	20.5778	23.0139	2	2	2	10.9	10.9	10.9	16.148	0	3.2658	3	2	1	2	1	Q54SZ9	Q54SZ9	44689	807	sp|Q54SZ9|Y2107_DICDI Putative phosphatidylglycerol/phosphatidylinositol transfer protein DDB_G0282107 OS=Dictyostelium discoideum OX=44689 GN=DDB_G0282107 PE=3 SV=1	By MS/MS	By matching	By MS/MS	By matching
NaN	20.5636	19.6939	20.093					20.4519	23.7815	21.5459	23.453	24.8575	5	5	5	14.3	14.3	14.3	58.868	0	11.388	5	2	5	2	4	Q54T46	Q54T46	44689	809	sp|Q54T46|XPP3_DICDI Xaa-Pro aminopeptidase 3 OS=Dictyostelium discoideum OX=44689 GN=xpnpep3 PE=2 SV=1	By matching	By MS/MS	By MS/MS	By matching
24.7781	22.2958	24.4629	22.9799					26.3899	25.2273	27.1598	26.2763	28.4171	12	12	12	45.5	45.5	45.5	30.105	0	36.532	22	12	10	12	11	Q54T47	Q54T47	44689	810	tr|Q54T47|Q54T47_DICDI Alpha adducin OS=Dictyostelium discoideum OX=44689 GN=DDB0229927 PE=4 SV=1	By MS/MS	By MS/MS	By MS/MS	By MS/MS
NaN	19.7394	NaN	19.5539					16.1324	22.1176	20.0042	22.0287	23.2466	3	3	3	7.3	7.3	7.3	56.518	0	5.167	4	1	3	2	3	Q54T94	Q54T94	44689	812	tr|Q54T94|Q54T94_DICDI Uncharacterized protein OS=Dictyostelium discoideum OX=44689 GN=DDB_G0281913 PE=4 SV=2	By matching	By MS/MS	By matching	By MS/MS
NaN	22.0936	19.5833	21.4928					18.6196	25.8671	21.3359	25.548	26.7557	12	12	12	25.9	25.9	25.9	70.166	0	33.5	16	1	12	3	10	Q54T96	Q54T96	44689	813	tr|Q54T96|Q54T96_DICDI Uncharacterized protein OS=Dictyostelium discoideum OX=44689 GN=DDB0204282 PE=4 SV=1	By matching	By MS/MS	By matching	By MS/MS
NaN	NaN	NaN	NaN					19.6718	22.3017	19.0112	23.3861	24.0605	3	3	3	9	9	9	40.552	0	7.0402	5	1	1	2	3	Q54TC2	Q54TC2	44689	814	sp|Q54TC2|ADHX_DICDI Alcohol dehydrogenase class-3 OS=Dictyostelium discoideum OX=44689 GN=adh5 PE=3 SV=1	By matching	By MS/MS	By MS/MS	By MS/MS
23.7633	25.5103	24.1426	24.9647					25.7248	28.9909	27.1197	28.6185	30.0951	10	10	10	22.6	22.6	22.6	75.784	0	78.637	44	10	10	10	10	Q54TD0	Q54TD0	44689	815	tr|Q54TD0|Q54TD0_DICDI Peptidase S53 domain-containing protein OS=Dictyostelium discoideum OX=44689 GN=V4-7 PE=4 SV=1	By MS/MS	By MS/MS	By MS/MS	By MS/MS
NaN	NaN	NaN	NaN					19.389	20.8449	21.669	21.9791	23.259	1	1	1	2.6	2.6	2.6	51.486	0	4.0921	3	1	1	1	1	Q54TE6	Q54TE6	44689	818	tr|Q54TE6|Q54TE6_DICDI Uncharacterized protein OS=Dictyostelium discoideum OX=44689 GN=DDB0204675 PE=3 SV=1	By matching	By MS/MS	By MS/MS	By MS/MS
NaN	19.3368	19.2409	NaN					19.9248	21.5081	20.7004	21.6286	23.0893	2	2	2	5.8	5.8	5.8	35.129	0.00076394	2.2903	2	2	2	2	2	Q54TH4	Q54TH4	44689	819	sp|Q54TH4|GET4_DICDI Golgi to ER traffic protein 4 homolog OS=Dictyostelium discoideum OX=44689 GN=DDB_G0281815 PE=3 SV=1	By matching	By MS/MS	By MS/MS	By MS/MS
18.9208	22.249	19.0631	21.5073					19.5431	24.7601	21.1542	24.1328	25.5727	6	6	6	16.9	16.9	16.9	46.401	0	13.789	7	2	6	2	6	Q54TK2	Q54TK2	44689	822	tr|Q54TK2|Q54TK2_DICDI Uncharacterized protein OS=Dictyostelium discoideum OX=44689 GN=DDB0204618 PE=3 SV=1	By matching	By MS/MS	By matching	By MS/MS
21.0597	23.432	21.1204	23.174					22.2057	26.2221	23.1296	26.148	27.3122	5	5	5	41.1	41.1	41.1	12.798	0	8.4653	10	4	5	2	5	Q54TL8	Q54TL8	44689	824	sp|Q54TL8|RS26_DICDI 40S ribosomal protein S26 OS=Dictyostelium discoideum OX=44689 GN=rps26 PE=3 SV=1	By MS/MS	By MS/MS	By MS/MS	By MS/MS
20.1655	22.0604	20.5901	21.5241					20.9606	24.3481	22.6637	23.9347	25.4575	5	5	5	13	13	13	58.638	0	22.794	6	4	5	5	5	Q54TR1	Q54TR1	44689	826	sp|Q54TR1|CFAD_DICDI Counting factor associated protein D OS=Dictyostelium discoideum OX=44689 GN=cfaD PE=1 SV=1	By MS/MS	By MS/MS	By MS/MS	By MS/MS
18.4515	21.5172	18.882	20.3239					20.0525	25.8413	22.5273	24.7898	26.5204	11	11	11	22.6	22.6	22.6	56.269	0	26.358	14	5	11	6	11	Q54TR7	Q54TR7	44689	828	tr|Q54TR7|Q54TR7_DICDI Dihydrolipoamide acetyltransferase component of pyruvate dehydrogenase complex OS=Dictyostelium discoideum OX=44689 GN=bkdC PE=3 SV=1	By matching	By MS/MS	By matching	By MS/MS
21.5534	22.7601	21.5485	23.1763					21.606	25.8188	23.1332	25.6447	26.8862	6	6	6	41.5	41.5	41.5	15.457	0	25.315	11	2	6	3	5	Q54TR8	Q54TR8	44689	829	sp|Q54TR8|NACB_DICDI Nascent polypeptide-associated complex subunit beta OS=Dictyostelium discoideum OX=44689 GN=nacB PE=3 SV=1	By matching	By MS/MS	By MS/MS	By MS/MS
21.4828	22.3735	21.8025	22.2704					22.742	25.2529	24.22	25.2032	26.6481	6	6	6	16.6	16.6	16.6	53.153	0	31.05	15	6	6	6	6	Q54TS5	Q54TS5	44689	831	tr|Q54TS5|Q54TS5_DICDI Putative alpha-amylase OS=Dictyostelium discoideum OX=44689 GN=amyA PE=3 SV=1	By MS/MS	By MS/MS	By MS/MS	By MS/MS
NaN	NaN	NaN	NaN					19.7618	21.8581	21.2315	21.7677	23.3542	2	2	2	1.3	1.3	1.3	197.49	0	4.5401	2	2	2	2	2	Q54TU2	Q54TU2	44689	833	tr|Q54TU2|Q54TU2_DICDI Uncharacterized protein OS=Dictyostelium discoideum OX=44689 GN=DDB0205629 PE=4 SV=1	By matching	By MS/MS	By MS/MS	By MS/MS
19.8812	21.8243	20.1752	21.6559					21.5378	25.8201	23.2761	25.8791	26.9994	12	12	12	24.7	24.7	24.7	62.001	0	33.03	22	4	12	7	12	Q54TY4;A0Q4B3	Q54TY4	44689;401614	835	tr|Q54TY4|Q54TY4_DICDI Lysine--tRNA ligase OS=Dictyostelium discoideum OX=44689 GN=lysS PE=3 SV=1	By MS/MS	By MS/MS	By MS/MS	By MS/MS
24.5636	21.607	24.0876	22.5548					27.046	25.4646	27.5201	26.5759	28.8306	18	18	18	61.6	61.6	61.6	41.132	0	87.499	54	18	12	17	15	Q54TY9	Q54TY9	44689	836	tr|Q54TY9|Q54TY9_DICDI Uncharacterized protein OS=Dictyostelium discoideum OX=44689 GN=DDB0218308 PE=4 SV=1	By MS/MS	By MS/MS	By MS/MS	By MS/MS
20.7651	22.6814	21.454	22.6819					21.2741	24.9894	22.9705	25.1529	26.278	5	5	5	31.9	31.9	31.9	17.368	0	12.155	11	3	4	2	5	Q54U07	Q54U07	44689	839	sp|Q54U07|NACA_DICDI Nascent polypeptide-associated complex subunit alpha OS=Dictyostelium discoideum OX=44689 GN=nacA PE=3 SV=1	By MS/MS	By MS/MS	By MS/MS	By MS/MS
21.1777	18.9645	21.0089	18.7862					22.5435	21.4936	23.2772	22.0741	24.4952	4	4	4	13.6	13.6	13.6	51.073	0	11.536	8	4	2	4	3	Q54U54	Q54U54	44689	841	tr|Q54U54|Q54U54_DICDI Uncharacterized protein OS=Dictyostelium discoideum OX=44689 GN=DDB0204121 PE=4 SV=1	By MS/MS	By MS/MS	By MS/MS	By matching
24.7592	22.0452	24.3048	22.6196					26.7925	25.3401	27.3291	25.7958	28.5225	16	16	16	63.2	63.2	63.2	29.899	0	40.334	32	16	12	16	13	Q54U72	Q54U72	44689	843	sp|Q54U72|IMPA1_DICDI Inositol monophosphatase OS=Dictyostelium discoideum OX=44689 GN=impa1 PE=3 SV=1	By MS/MS	By MS/MS	By MS/MS	By MS/MS
23.711	20.8645	23.6501	21.4742					25.8356	24.341	26.792	25.223	27.8173	13	13	13	40.7	40.7	40.7	42.962	0	42.455	31	13	11	12	12	Q54U83	Q54U83	44689	844	tr|Q54U83|Q54U83_DICDI Nudix hydrolase domain-containing protein OS=Dictyostelium discoideum OX=44689 GN=DDB0204089 PE=3 SV=1	By MS/MS	By MS/MS	By MS/MS	By MS/MS
NaN	NaN	NaN	NaN					17.7702	20.431	18.365	19.9787	21.5204	1	1	1	2.2	2.2	2.2	47.616	0.00075529	2.1154	1	1	1	1	1	Q54UB7	Q54UB7	44689	846	tr|Q54UB7|Q54UB7_DICDI Uncharacterized protein OS=Dictyostelium discoideum OX=44689 GN=oxaB PE=3 SV=2	By matching	By MS/MS	By matching	By matching
NaN	19.8073	NaN	19.5187					17.3178	22.2614	18.2342	22.1458	23.2736	2	2	2	8.5	8.5	8.5	36.785	0	5.1805	3	1	2	1	2	Q54UD0	Q54UD0	44689	847	sp|Q54UD0|EIF3H_DICDI Eukaryotic translation initiation factor 3 subunit H OS=Dictyostelium discoideum OX=44689 GN=eif3H PE=3 SV=1	By matching	By MS/MS	By matching	By MS/MS
21.0955	21.8413	21.0657	21.7331					23.3158	25.8071	24.3373	25.8793	27.1802	12	12	12	30.4	30.4	30.4	51.694	0	33.611	24	9	12	9	12	Q54UF3	Q54UF3	44689	848	sp|Q54UF3|DCOR_DICDI Probable ornithine decarboxylase OS=Dictyostelium discoideum OX=44689 GN=odc PE=3 SV=1	By MS/MS	By MS/MS	By MS/MS	By MS/MS
22.3486	24.2237	23.1143	24.6697					24.2843	27.9338	26.0821	28.5454	29.4622	23	23	23	74.1	74.1	74.1	37.907	0	104.64	43	17	22	16	22	Q54UF7	Q54UF7	44689	849	sp|Q54UF7|LDHD_DICDI Putative D-lactate dehydrogenase OS=Dictyostelium discoideum OX=44689 GN=ldhA PE=1 SV=1	By MS/MS	By MS/MS	By MS/MS	By MS/MS
NaN	NaN	NaN	NaN					19.392	23.6597	20.6207	23.5714	24.7398	4	4	4	46.2	46.2	46.2	9.9996	0	16.569	3	2	4	3	4	Q54UG4	Q54UG4	44689	850	sp|Q54UG4|RL37A_DICDI 60S ribosomal protein L37a OS=Dictyostelium discoideum OX=44689 GN=rpl37A PE=3 SV=1	By matching	By MS/MS	By MS/MS	By MS/MS
NaN	NaN	NaN	NaN					20.8841	21.8139	21.3442	21.3081	23.3753	1	1	1	3.4	3.4	3.4	72.169	0	5.7403	3	1	1	1	1	Q54UH1	Q54UH1	44689	851	tr|Q54UH1|Q54UH1_DICDI Uncharacterized protein OS=Dictyostelium discoideum OX=44689 GN=DDB0204001 PE=3 SV=1	By matching	By MS/MS	By MS/MS	By MS/MS
22.2392	22.6419	23.4785	23.2303					24.7648	26.6458	26.9801	27.5224	28.7728	17	17	17	51.4	51.4	51.4	44.748	0	64.814	43	15	16	16	16	Q54UH8	Q54UH8	44689	852	sp|Q54UH8|SERA_DICDI D-3-phosphoglycerate dehydrogenase OS=Dictyostelium discoideum OX=44689 GN=serA PE=1 SV=1	By MS/MS	By MS/MS	By MS/MS	By MS/MS
21.8964	20.2335	21.899	20.5927					23.4827	23.2966	24.5386	23.9131	25.8902	6	6	6	17.1	17.1	17.1	52.703	0	17.793	13	6	6	6	6	Q54UI3	Q54UI3	44689	853	sp|Q54UI3|WDR4_DICDI tRNA (guanine-N(7)-)-methyltransferase non-catalytic subunit wdr4 OS=Dictyostelium discoideum OX=44689 GN=wdr4 PE=3 SV=1	By MS/MS	By MS/MS	By MS/MS	By MS/MS
24.0495	22.3907	24.0993	23.5735					26.0865	25.0046	27.2288	26.8244	28.5054	12	12	12	37.7	37.7	37.7	35.522	0	39.033	26	11	9	12	11	Q54UP4	Q54UP4	44689	856	sp|Q54UP4|TALDO_DICDI Probable transaldolase OS=Dictyostelium discoideum OX=44689 GN=tal PE=3 SV=1	By MS/MS	By MS/MS	By MS/MS	By MS/MS
20.8788	20.7185	21.5045	20.8431					23.0054	24.4245	24.7549	24.8746	26.4235	9	9	9	17.1	17.1	17.1	67.535	0	24.101	14	7	8	8	8	Q54UQ2	Q54UQ2	44689	857	sp|Q54UQ2|PGM2_DICDI Probable phosphoglucomutase-2 OS=Dictyostelium discoideum OX=44689 GN=pgmB PE=3 SV=1	By MS/MS	By MS/MS	By MS/MS	By MS/MS
22.1952	19.5034	22.2692	19.7664					22.8037	22.1531	23.9184	22.6496	25.0368	2	2	2	6.3	6.3	6.3	34.81	0	6.0348	6	2	2	2	2	Q54UQ4	Q54UQ4	44689	858	sp|Q54UQ4|RBSK_DICDI Ribokinase OS=Dictyostelium discoideum OX=44689 GN=rbsk PE=3 SV=2	By MS/MS	By MS/MS	By MS/MS	By MS/MS
21.3915	23.8746	21.6352	23.5502					22.8305	27.0508	24.219	26.9349	28.1328	9	9	9	44.9	44.9	44.9	26.165	0	43.754	21	7	9	8	9	Q54UU3	Q54UU3	44689	860	sp|Q54UU3|RS6_DICDI 40S ribosomal protein S6 OS=Dictyostelium discoideum OX=44689 GN=rps6 PE=1 SV=1	By MS/MS	By MS/MS	By MS/MS	By MS/MS
27.416	24.4416	26.866	25.2645					29.2905	27.8069	29.8082	28.8894	31.1169	13	13	13	51.7	51.7	51.7	34.208	0	147.61	72	13	13	13	13	Q54UU8	Q54UU8	44689	861	sp|Q54UU8|TRXB_DICDI Thioredoxin reductase OS=Dictyostelium discoideum OX=44689 GN=trrA PE=3 SV=1	By MS/MS	By MS/MS	By MS/MS	By MS/MS
19.4162	22.0906	19.3631	21.3784					20.9629	25.9985	22.1872	24.743	26.6031	13	13	13	11.9	11.9	11.9	146.9	0	28.891	19	3	13	5	11	Q54UV0	Q54UV0	44689	862	tr|Q54UV0|Q54UV0_DICDI Uncharacterized protein OS=Dictyostelium discoideum OX=44689 GN=DDB0204740 PE=4 SV=1	By matching	By MS/MS	By MS/MS	By MS/MS
20.6688	21.4993	21.4867	21.6956					22.2587	24.7487	24.2294	25.039	26.3804	10	10	9	26.7	26.7	24.6	52.876	0	28.505	16	7	8	7	9	Q54UX5	Q54UX5	44689	865	tr|Q54UX5|Q54UX5_DICDI Uncharacterized protein OS=Dictyostelium discoideum OX=44689 GN=DDB0204712 PE=4 SV=1	By MS/MS	By MS/MS	By MS/MS	By MS/MS
NaN	22.5199	NaN	21.9796					19.5977	24.9361	21.0184	24.552	25.8292	2	2	2	26	26	26	8.6868	0	7.9054	3	1	2	1	2	Q54V76	Q54V76	44689	866	sp|Q54V76|QCR8_DICDI Probable cytochrome b-c1 complex subunit 8 OS=Dictyostelium discoideum OX=44689 GN=DDB_G0280569 PE=3 SV=1	By matching	By MS/MS	By matching	By MS/MS
22.7524	21.3821	22.6871	21.4932					25.187	25.2338	26.2442	25.9586	27.7283	16	16	16	34.4	34.4	34.4	63.237	0	56.328	40	14	13	16	14	Q54V77	Q54V77	44689	867	sp|Q54V77|PYRG_DICDI CTP synthase OS=Dictyostelium discoideum OX=44689 GN=ctps PE=3 SV=1	By MS/MS	By MS/MS	By MS/MS	By MS/MS
21.3317	23.5543	21.8538	22.6888					23.9029	28.0521	25.849	27.4543	29.0039	20	20	20	45.6	45.6	45.6	52.962	0	64.058	40	11	20	17	17	Q54VA2;A0Q4G5	Q54VA2	44689;401614	868	sp|Q54VA2|FUMH_DICDI Fumarate hydratase, mitochondrial OS=Dictyostelium discoideum OX=44689 GN=fumH PE=3 SV=1	By MS/MS	By MS/MS	By MS/MS	By MS/MS
23.3558	23.9124	22.9939	23.231					24.9665	26.7096	25.6168	26.3193	28.0491	11	11	11	43.8	43.8	43.8	33.025	0	41.771	23	11	11	11	11	Q54VB8	Q54VB8	44689	870	tr|Q54VB8|Q54VB8_DICDI Uncharacterized protein OS=Dictyostelium discoideum OX=44689 GN=DDB0205217 PE=3 SV=1	By MS/MS	By MS/MS	By MS/MS	By MS/MS
20.6763	23.2094	20.9601	23.2538					22.3232	27.1882	24.718	27.3822	28.4262	11	11	11	84.6	84.6	84.6	16.524	0	53.826	24	6	11	9	11	Q54VC9	Q54VC9	44689	871	tr|Q54VC9|Q54VC9_DICDI Glutathione-dependent formaldehyde-activating, GFA family protein OS=Dictyostelium discoideum OX=44689 GN=DDB_G0280445 PE=3 SV=1	By MS/MS	By MS/MS	By MS/MS	By MS/MS
19.9315	22.7852	20.7059	21.8758					22.6069	27.1427	24.3108	26.4285	27.9852	21	21	21	29.2	29.2	29.2	101.83	0	62.671	35	10	20	13	17	Q54VG0	Q54VG0	44689	872	sp|Q54VG0|DHTK1_DICDI Probable 2-oxoglutarate dehydrogenase E1 component DHKTD1 homolog, mitochondrial OS=Dictyostelium discoideum OX=44689 GN=odhA PE=3 SV=1	By MS/MS	By MS/MS	By MS/MS	By MS/MS
NaN	20.4205	NaN	20.4931					20.1632	23.4078	21.1616	23.4832	24.6527	4	4	4	17.4	17.4	17.4	36.71	0	14.658	6	1	4	1	4	Q54VG4	Q54VG4	44689	873	sp|Q54VG4|SGT_DICDI Small glutamine-rich tetratricopeptide repeat-containing protein OS=Dictyostelium discoideum OX=44689 GN=sgt PE=1 SV=1	By MS/MS	By MS/MS	By MS/MS	By MS/MS
19.8737	21.3647	20.5631	21.468					22.3089	26.2287	24.8714	26.4433	27.6165	22	22	22	24.6	24.6	24.6	117.14	0	63.453	50	11	21	18	22	Q54VI3	Q54VI3	44689	874	sp|Q54VI3|GLUD2_DICDI Glutamate dehydrogenase 2 OS=Dictyostelium discoideum OX=44689 GN=glud2 PE=1 SV=2	By MS/MS	By MS/MS	By MS/MS	By MS/MS
22.6465	21.2238	22.7451	21.7967					23.6676	23.6086	24.8783	24.3157	26.214	6	6	6	27.9	27.9	27.9	23.606	0	11.752	12	6	4	6	5	Q54VI4	Q54VI4	44689	875	sp|Q54VI4|GSTA3_DICDI Putative glutathione S-transferase alpha-3 OS=Dictyostelium discoideum OX=44689 GN=gsta3 PE=1 SV=1	By MS/MS	By MS/MS	By MS/MS	By MS/MS
NaN	21.3008	NaN	20.9752					18.3593	23.504	19.8635	23.3294	24.5	2	2	2	13	13	13	20.672	0	6.1479	4	1	2	1	2	Q54VI6	Q54VI6	44689	876	sp|Q54VI6|SSRB_DICDI Translocon-associated protein subunit beta OS=Dictyostelium discoideum OX=44689 GN=ssr2 PE=2 SV=2	By matching	By MS/MS	By matching	By MS/MS
NaN	22.1089	19.3902	21.6479					NaN	25.4215	20.4784	25.1488	26.317	7	7	7	18.7	18.7	18.7	41.777	0	17.966	10	1	7	3	7	Q54VL5	Q54VL5	44689	879	sp|Q54VL5|ALLC_DICDI Allantoicase OS=Dictyostelium discoideum OX=44689 GN=allC PE=1 SV=1	By MS/MS	By MS/MS	By MS/MS	By MS/MS
21.5189	21.9631	23.4699	23.0989					23.2788	25.2586	26.5584	26.7638	27.971	13	13	13	47.1	47.1	47.1	35.986	0	49.691	23	10	13	13	13	Q54VM2	Q54VM2	44689	881	sp|Q54VM2|MDHC_DICDI Probable malate dehydrogenase 3 OS=Dictyostelium discoideum OX=44689 GN=mdhC PE=3 SV=1	By MS/MS	By MS/MS	By MS/MS	By MS/MS
20.9658	23.7344	21.48	23.6307					22.3868	26.7412	23.9467	26.8721	27.9353	4	4	4	29.9	29.9	29.9	14.793	0	13.289	14	4	4	4	4	Q54VN6	Q54VN6	44689	883	sp|Q54VN6|RL24_DICDI 60S ribosomal protein L24 OS=Dictyostelium discoideum OX=44689 GN=rpl24 PE=1 SV=1	By MS/MS	By MS/MS	By MS/MS	By MS/MS
21.6973	22.5456	21.7608	22.896					21.7754	25.5713	24.2615	25.6951	26.9302	5	5	5	40.2	40.2	40.2	31.646	0	22.102	13	2	5	4	5	Q54VR1	Q54VR1	44689	885	tr|Q54VR1|Q54VR1_DICDI Cathepsin X OS=Dictyostelium discoideum OX=44689 GN=DDB0206429 PE=3 SV=1	By MS/MS	By MS/MS	By MS/MS	By MS/MS
21.3495	23.8665	21.6581	23.9246					22.9652	27.804	24.3953	27.8948	28.9376	9	9	9	42	42	42	20.523	0	33.507	32	4	9	6	9	Q54VZ4	Q54VZ4	44689	886	sp|Q54VZ4|RL18_DICDI 60S ribosomal protein L18 OS=Dictyostelium discoideum OX=44689 GN=rpl18 PE=1 SV=1	By MS/MS	By MS/MS	By MS/MS	By MS/MS
NaN	19.2485	NaN	19.1648					17.6297	21.6789	18.8116	21.7612	22.8528	2	2	2	17.8	17.8	17.8	16.884	0	3.1347	3	1	2	1	2	Q54W09;Q55E48;Q55FA7;Q55EF1;Q55EE4	Q54W09;Q55E48;Q55FA7;Q55EF1;Q55EE4	44689;44689;44689;44689;44689	887	tr|Q54W09|Q54W09_DICDI AhpC/TSA family protein OS=Dictyostelium discoideum OX=44689 GN=DDB_G0279973 PE=4 SV=1;tr|Q55E48|Q55E48_DICDI Thioredoxin domain-containing protein OS=Dictyostelium discoideum OX=44689 GN=DDB0190229 PE=4 SV=1;tr|Q55FA7|Q55FA7_DICDI A	By matching	By MS/MS	By matching	By MS/MS
23.7232	23.2236	22.6587	22.8076					25.7615	26.8908	25.8109	26.6702	28.3702	19	19	19	67.5	67.5	67.5	45.069	0	80.633	26	17	19	17	18	Q54W88	Q54W88	44689	889	tr|Q54W88|Q54W88_DICDI Isovaleryl-CoA dehydrogenase, mitochondrial OS=Dictyostelium discoideum OX=44689 GN=ivdA PE=3 SV=1	By MS/MS	By MS/MS	By MS/MS	By MS/MS
16.8132	17.6994	16.7542	19.4265					17.5212	20.4636	18.2624	21.3726	22.153	2	2	2	2.2	2.2	2.2	104.02	0	4.8837	3	2	2	2	2	Q54W90	Q54W90	44689	890	sp|Q54W90|SEY1_DICDI Protein SEY1 homolog OS=Dictyostelium discoideum OX=44689 GN=DDB_0206311 PE=3 SV=1	By matching	By MS/MS	By matching	By MS/MS
19.8476	18.8371	19.9019	19.2502					20.6594	21.1581	21.7458	21.7767	23.4048	2	2	2	7	7	7	31.343	0	4.2184	6	2	2	2	2	Q54WB6	Q54WB6	44689	892	sp|Q54WB6|PSMG1_DICDI Proteasome assembly chaperone 1 OS=Dictyostelium discoideum OX=44689 GN=psmG1 PE=3 SV=1	By MS/MS	By matching	By MS/MS	By MS/MS
NaN	20.8252	19.15	20.5409					17.6163	24.7117	22.0483	24.8653	25.8992	12	12	12	16.2	16.2	16.2	103.28	0	33.011	20	1	12	5	12	Q54WH0	Q54WH0	44689	894	tr|Q54WH0|Q54WH0_DICDI Uncharacterized protein OS=Dictyostelium discoideum OX=44689 GN=DDB0205969 PE=4 SV=1	By matching	By MS/MS	By matching	By MS/MS
NaN	19.3706	18.7687	20.1829					20.041	22.6513	21.999	22.5546	24.1029	7	7	7	5.7	5.7	5.7	135.33	0	15.65	8	1	6	4	4	Q54WH2	Q54WH2	44689	895	sp|Q54WH2|FORA_DICDI Formin-A OS=Dictyostelium discoideum OX=44689 GN=forA PE=1 SV=1	By MS/MS	By MS/MS	By MS/MS	By MS/MS
25.8958	23.8555	25.8871	24.7434					28.8526	28.2484	29.7594	29.372	31.1647	30	30	30	52.4	52.4	52.4	59.781	0	153.14	123	30	27	28	29	Q54WL7	Q54WL7	44689	897	tr|Q54WL7|Q54WL7_DICDI Uncharacterized protein OS=Dictyostelium discoideum OX=44689 GN=DDB0205849 PE=4 SV=1	By MS/MS	By MS/MS	By MS/MS	By MS/MS
18.2162	22.0638	19.0062	21.1264					20.8728	26.3563	22.9592	25.6783	27.1572	18	18	18	17.6	17.6	17.6	143.72	0	62.146	34	4	18	7	17	Q54WN8	Q54WN8	44689	899	sp|Q54WN8|Y7952_DICDI Uncharacterized protein DDB_G0279527 OS=Dictyostelium discoideum OX=44689 GN=DDB_G0279527 PE=1 SV=1	By matching	By MS/MS	By MS/MS	By MS/MS
22.9018	20.6613	22.7396	21.3305					25.1392	23.748	26.1467	25.2211	27.293	17	17	17	33.4	33.4	33.4	67.411	0	50.338	30	14	10	16	13	Q54WP6	Q54WP6	44689	900	tr|Q54WP6|Q54WP6_DICDI Uncharacterized protein OS=Dictyostelium discoideum OX=44689 GN=DDB0205814 PE=4 SV=1	By MS/MS	By MS/MS	By MS/MS	By MS/MS
22.2245	21.7782	23.1983	21.858					25.0268	26.2487	27.2377	26.4797	28.4463	27	27	27	47.8	47.8	47.8	82.615	0	95.397	61	23	26	27	23	Q54WR9	Q54WR9	44689	903	sp|Q54WR9|GLNA3_DICDI Type-3 glutamine synthetase OS=Dictyostelium discoideum OX=44689 GN=glnA3 PE=1 SV=1	By MS/MS	By MS/MS	By MS/MS	By MS/MS
NaN	19.0174	NaN	18.8407					17.404	21.9242	17.961	21.9651	23.0194	3	3	3	11	11	11	40.716	0	5.5762	2	1	3	1	3	Q54WT4	Q54WT4	44689	904	sp|Q54WT4|DRG2_DICDI Developmentally-regulated GTP-binding protein 2 homolog OS=Dictyostelium discoideum OX=44689 GN=drg2 PE=3 SV=1	By matching	By MS/MS	By matching	By MS/MS
21.6391	21.6279	22.6194	21.4492					22.745	24.4248	24.9751	24.487	26.3586	6	6	6	6.8	6.8	6.8	121.37	0	15.364	18	4	5	6	5	Q54WT5	Q54WT5	44689	905	tr|Q54WT5|Q54WT5_DICDI HP domain-containing protein OS=Dictyostelium discoideum OX=44689 GN=DDB0205771 PE=4 SV=1	By MS/MS	By MS/MS	By MS/MS	By MS/MS
NaN	23.5878	22.2481	23.4357					21.9693	25.6365	23.7024	25.9967	27.0282	8	8	8	14	14	14	66.211	0	19.059	10	2	8	3	7	Q54WZ2;Q54WZ3;O15706	Q54WZ2	44689;44689;44689	906	sp|Q54WZ2|VACB_DICDI Vacuolin-B OS=Dictyostelium discoideum OX=44689 GN=vacB PE=1 SV=1	By MS/MS	By MS/MS	By MS/MS	By MS/MS
21.4382	22.7484	22.0696	22.8578					24.053	26.8446	25.6225	27.3232	28.4133	15	15	15	37.2	37.2	37.2	52.667	0	48.326	37	12	14	13	15	Q54X02;Q54JR2	Q54X02	44689;44689	907	tr|Q54X02|Q54X02_DICDI M20_dimer domain-containing protein OS=Dictyostelium discoideum OX=44689 GN=DDB0205702 PE=4 SV=1	By MS/MS	By MS/MS	By MS/MS	By MS/MS
21.5401	20.1423	21.6818	20.6525					23.6319	23.6991	24.8674	24.4972	26.2698	9	9	8	39.8	39.8	36.9	28.557	0	20.815	19	8	6	7	8	Q54X03	Q54X03	44689	908	sp|Q54X03|PMM1_DICDI Phosphomannomutase 1 OS=Dictyostelium discoideum OX=44689 GN=pmmA PE=3 SV=1	By MS/MS	By MS/MS	By MS/MS	By MS/MS
19.8665	22.224	20.2555	21.4296					21.3592	26.1355	23.5163	25.5034	27.0187	16	16	16	48.9	48.9	48.9	49.852	0	55.607	21	6	16	8	16	Q54X04	Q54X04	44689	909	sp|Q54X04|NFS1_DICDI Probable cysteine desulfurase, mitochondrial OS=Dictyostelium discoideum OX=44689 GN=nfs1 PE=1 SV=1	By MS/MS	By MS/MS	By MS/MS	By MS/MS
20.8238	18.9775	20.6925	19.1816					22.2347	20.5562	23.1818	22.188	24.3081	3	3	3	6.1	6.1	6.1	64.904	0	8.0048	5	3	2	3	3	Q54X06	Q54X06	44689	910	tr|Q54X06|Q54X06_DICDI TUG-UBL1 domain-containing protein OS=Dictyostelium discoideum OX=44689 GN=DDB0205698 PE=4 SV=1	By MS/MS	By matching	By MS/MS	By matching
26.2987	21.4493	26.0553	22.158					29.2653	25.6929	30.0958	26.6795	30.8641	45	45	45	59.4	59.4	59.4	94.517	0	194.42	110	45	28	45	31	Q54X49	Q54X49	44689	912	sp|Q54X49|METE_DICDI 5-methyltetrahydropteroyltriglutamate--homocysteine methyltransferase OS=Dictyostelium discoideum OX=44689 GN=metE PE=1 SV=1	By MS/MS	By MS/MS	By MS/MS	By MS/MS
NaN	22.9159	NaN	22.5027					19.8896	25.4564	21.7066	25.2271	26.4187	4	4	4	31.8	31.8	31.8	16.876	0	13.016	10	1	4	1	4	Q54X51	Q54X51	44689	913	sp|Q54X51|RS19_DICDI 40S ribosomal protein S19 OS=Dictyostelium discoideum OX=44689 GN=rps19 PE=3 SV=1	By MS/MS	By MS/MS	By MS/MS	By MS/MS
21.2154	23.8293	21.59	23.7411					23.0674	27.9801	24.6383	28.0598	29.1101	10	10	10	51.2	51.2	51.2	18.391	0	30.575	33	6	10	8	9	Q54X53	Q54X53	44689	914	sp|Q54X53|RL21_DICDI 60S ribosomal protein L21 OS=Dictyostelium discoideum OX=44689 GN=rpl21 PE=3 SV=1	By MS/MS	By MS/MS	By MS/MS	By MS/MS
23.4768	21.5874	23.4473	22.3789					26.5495	26.0497	27.5543	27.033	28.9033	29	29	29	50.4	50.4	50.4	97.99	0	103.29	62	25	17	27	22	Q54X73	Q54X73	44689	915	sp|Q54X73|ACOC_DICDI Probable cytoplasmic aconitate hydratase OS=Dictyostelium discoideum OX=44689 GN=aco1 PE=3 SV=1	By MS/MS	By MS/MS	By MS/MS	By MS/MS
24.1297	21.4621	23.3407	21.9452					25.8533	24.7274	25.9519	25.6564	27.6194	8	8	8	9.3	9.3	9.3	106.61	0	24.292	18	6	7	7	7	Q54X82	Q54X82	44689	917	sp|Q54X82|AP1B_DICDI AP-1 complex subunit beta OS=Dictyostelium discoideum OX=44689 GN=ap1b1 PE=3 SV=1	By MS/MS	By MS/MS	By MS/MS	By MS/MS
NaN	20.8506	18.2376	19.5039					17.6203	24.3735	19.9594	24.0051	25.246	8	8	8	8.9	8.9	8.9	106.69	0	18.7	12	1	8	2	8	Q54X97	Q54X97	44689	918	sp|Q54X97|EIF3C_DICDI Eukaryotic translation initiation factor 3 subunit C OS=Dictyostelium discoideum OX=44689 GN=eif3C PE=3 SV=1	By matching	By MS/MS	By matching	By MS/MS
18.3075	20.8918	18.2145	21.0174					19.4889	23.6072	20.3955	23.878	24.8533	3	3	3	23.4	23.4	23.4	12.766	0	5.4935	6	2	3	2	3	Q54XB5	Q54XB5	44689	919	sp|Q54XB5|RL31_DICDI 60S ribosomal protein L31 OS=Dictyostelium discoideum OX=44689 GN=rpl31 PE=3 SV=1	By matching	By MS/MS	By matching	By MS/MS
20.9456	21.3599	20.7843	21.22					22.1342	24.0236	23.529	24.5049	25.7788	5	5	5	32.5	32.5	32.5	27.025	0	18.602	11	3	5	4	4	Q54XB6	Q54XB6	44689	920	tr|Q54XB6|Q54XB6_DICDI Uncharacterized protein OS=Dictyostelium discoideum OX=44689 GN=DDB0215329 PE=4 SV=1	By MS/MS	By MS/MS	By MS/MS	By MS/MS
19.2181	20.9907	19.5692	20.862					20.2278	24.3358	22.5771	24.4817	25.6344	6	6	6	12.2	12.2	12.2	68.351	0	22.696	10	2	6	5	6	Q54XC1	Q54XC1	44689	921	sp|Q54XC1|5NTC_DICDI Cytosolic purine 5-nucleotidase OS=Dictyostelium discoideum OX=44689 GN=nt5c2 PE=3 SV=1	By MS/MS	By MS/MS	By MS/MS	By MS/MS
20.7409	18.5777	20.3918	19.8459					21.9302	21.487	22.6891	22.9232	24.368	2	2	2	20	20	20	16.767	0	3.6075	7	2	2	2	2	Q54XC4	Q54XC4	44689	922	sp|Q54XC4|MYDGF_DICDI Myeloid-derived growth factor homolog OS=Dictyostelium discoideum OX=44689 GN=DDB_G0279047 PE=3 SV=2	By MS/MS	By MS/MS	By MS/MS	By MS/MS
NaN	NaN	NaN	NaN					18.6667	21.8933	19.8927	24.7813	25.0241	2	2	2	10.4	10.4	10.4	22.372	0	6.1381	3	1	1	1	2	Q54XE6	Q54XE6	44689	926	sp|Q54XE6|GAR1_DICDI Probable H/ACA ribonucleoprotein complex subunit 1 OS=Dictyostelium discoideum OX=44689 GN=gar1 PE=3 SV=1	By matching	By MS/MS	By matching	By MS/MS
NaN	NaN	NaN	NaN					NaN	NaN	NaN	NaN	NaN	1	1	1	12.4	12.4	12.4	10.261	0.0097561	1.4749	0	1	1	1	1	Q54XE7	Q54XE7	44689	927	tr|Q54XE7|Q54XE7_DICDI Glutaredoxin domain-containing protein OS=Dictyostelium discoideum OX=44689 GN=DDB0215296 PE=3 SV=1	By MS/MS	By MS/MS	By MS/MS	By MS/MS
22.2576	20.0645	22.0824	20.5232					25.1314	24.1119	25.9987	24.861	27.1833	15	15	15	45.4	45.4	45.4	33.936	0	34.11	35	15	11	13	12	Q54XF3;Q54XF4	Q54XF3	44689;44689	929	tr|Q54XF3|Q54XF3_DICDI Uncharacterized protein OS=Dictyostelium discoideum OX=44689 GN=DDB0215290 PE=4 SV=1	By MS/MS	By MS/MS	By MS/MS	By MS/MS
18.1206	20.4301	18.5473	20.2427					19.4372	24.6629	21.8602	24.534	25.7226	11	11	11	16.1	16.1	16.1	87.13	0	23.068	19	4	11	6	10	Q54XF7	Q54XF7	44689	930	sp|Q54XF7|CUL5_DICDI Cullin-5 OS=Dictyostelium discoideum OX=44689 GN=culE PE=3 SV=1	By matching	By MS/MS	By MS/MS	By MS/MS
22.061	24.7748	22.3389	24.5613					24.2971	28.7356	25.6304	28.6886	29.8266	13	13	13	53.7	53.7	53.7	21.218	0	63.514	36	11	13	11	13	Q54XI5	Q54XI5	44689	931	sp|Q54XI5|RL9_DICDI 60S ribosomal protein L9 OS=Dictyostelium discoideum OX=44689 GN=rpl9 PE=1 SV=2	By MS/MS	By MS/MS	By MS/MS	By MS/MS
19.4423	20.2715	19.929	20.3887					20.1533	22.818	21.6988	23.0331	24.2925	3	3	3	9.5	9.5	9.5	45.099	0	7.6431	7	2	3	2	3	Q54XJ8	Q54XJ8	44689	932	tr|Q54XJ8|Q54XJ8_DICDI Uncharacterized protein OS=Dictyostelium discoideum OX=44689 GN=DDB0206266 PE=4 SV=1	By matching	By MS/MS	By MS/MS	By MS/MS
NaN	21.4248	18.8844	21.119					18.0497	24.0681	21.2511	24.1051	25.1946	3	3	3	8.4	8.4	8.4	52.489	0	11.243	6	1	3	3	3	Q54XK2	Q54XK2	44689	933	sp|Q54XK2|SC61A_DICDI Protein transport protein Sec61 subunit alpha OS=Dictyostelium discoideum OX=44689 GN=sec61a PE=3 SV=1	By matching	By MS/MS	By matching	By MS/MS
22.4331	19.6761	22.0522	20.3532					23.9521	22.1812	24.6793	24.0777	25.9662	5	5	5	18.4	18.4	18.4	30.57	0	13.917	11	5	3	5	5	Q54XK9	Q54XK9	44689	934	sp|Q54XK9|GNPI_DICDI Glucosamine-6-phosphate isomerase OS=Dictyostelium discoideum OX=44689 GN=gnpda1 PE=3 SV=1	By MS/MS	By matching	By MS/MS	By MS/MS
NaN	21.6274	19.4881	20.206					19.6577	25.0082	21.0325	23.8875	25.6385	11	11	11	24.6	24.6	24.6	67.633	0	28.498	10	1	11	4	8	Q54XM6	Q54XM6	44689	935	sp|Q54XM6|ETFD_DICDI Electron transfer flavoprotein-ubiquinone oxidoreductase, mitochondrial OS=Dictyostelium discoideum OX=44689 GN=etfdh PE=3 SV=1	By matching	By MS/MS	By MS/MS	By MS/MS
23.5135	22.2346	24.1486	22.1701					25.5385	25.9325	27.3535	26.0234	28.3929	15	15	15	56	56	56	27.217	0	58.732	28	13	11	15	11	Q54XM7	Q54XM7	44689	936	sp|Q54XM7|PSA6_DICDI Proteasome subunit alpha type-6 OS=Dictyostelium discoideum OX=44689 GN=psmA6 PE=3 SV=1	By MS/MS	By MS/MS	By MS/MS	By MS/MS
NaN	18.5514	NaN	18.4168					NaN	21.0313	17.0254	21.0727	22.0958	4	4	4	10.2	10.2	10.2	50.414	0	12.469	4	1	4	2	4	Q54XS1	Q54XS1	44689	940	sp|Q54XS1|PH4H_DICDI Phenylalanine-4-hydroxylase OS=Dictyostelium discoideum OX=44689 GN=pah PE=1 SV=1	By matching	By MS/MS	By matching	By MS/MS
21.9022	24.4021	22.5984	23.3661					24.84	29.2736	26.2646	28.1918	29.9898	35	35	35	45.9	45.9	45.9	83.541	0	146.69	67	23	35	26	32	Q54XS2	Q54XS2	44689	941	sp|Q54XS2|ACON_DICDI Probable aconitate hydratase, mitochondrial OS=Dictyostelium discoideum OX=44689 GN=aco2 PE=3 SV=1	By MS/MS	By MS/MS	By MS/MS	By MS/MS
21.8303	24.1767	21.7103	24.115					23.5838	28.3932	24.9266	28.5168	29.5409	11	11	11	43.5	43.5	43.5	32.804	0	61.812	37	7	11	8	11	Q54XX3	Q54XX3	44689	942	sp|Q54XX3|RL5_DICDI 60S ribosomal protein L5 OS=Dictyostelium discoideum OX=44689 GN=rpl5 PE=1 SV=1	By MS/MS	By MS/MS	By MS/MS	By MS/MS
20.7115	21.414	21.0993	21.6705					21.634	25.266	23.268	24.6023	26.2385	11	11	11	11.8	11.8	11.8	106.28	0	22.318	15	6	10	8	10	Q54Y20	Q54Y20	44689	944	sp|Q54Y20|SYAC_DICDI Alanine--tRNA ligase, cytoplasmic OS=Dictyostelium discoideum OX=44689 GN=alaS PE=2 SV=1	By MS/MS	By MS/MS	By MS/MS	By MS/MS
20.8014	23.2393	20.9095	22.9503					22.2964	26.5779	23.0019	26.3475	27.569	6	6	6	39.5	39.5	39.5	13.9	0	17.789	12	3	6	4	5	Q54Y41	Q54Y41	44689	945	sp|Q54Y41|RS20_DICDI 40S ribosomal protein S20 OS=Dictyostelium discoideum OX=44689 GN=rps20 PE=3 SV=1	By MS/MS	By MS/MS	By MS/MS	By MS/MS
21.5826	21.4311	21.7633	21.631					24.1522	25.1578	25.3663	25.8016	27.2337	17	17	17	41	41	41	67.319	0	41.144	32	14	13	14	16	Q54YA0	Q54YA0	44689	947	sp|Q54YA0|ACLY_DICDI Probable ATP-citrate synthase OS=Dictyostelium discoideum OX=44689 GN=acly PE=1 SV=1	By MS/MS	By MS/MS	By MS/MS	By MS/MS
20.2316	21.0304	20.6125	20.8818					21.3599	24.0151	23.5483	24.4257	25.6984	7	7	7	18.4	18.4	18.4	50.266	0	20.26	14	4	6	5	6	Q54YA2	Q54YA2	44689	948	tr|Q54YA2|Q54YA2_DICDI ATP citrate synthase OS=Dictyostelium discoideum OX=44689 GN=DDB0205386 PE=4 SV=1	By MS/MS	By MS/MS	By MS/MS	By MS/MS
20.5845	23.0263	20.7666	22.369					22.9636	27.5664	24.6688	27.0458	28.4713	20	20	20	38.4	38.4	38.4	71.624	0	81.663	39	10	20	15	19	Q54YA6	Q54YA6	44689	949	tr|Q54YA6|Q54YA6_DICDI Uncharacterized protein OS=Dictyostelium discoideum OX=44689 GN=DDB0205381 PE=4 SV=1	By MS/MS	By MS/MS	By MS/MS	By MS/MS
NaN	NaN	NaN	NaN					18.3255	20.9423	19.6401	21.2216	22.4185	1	1	1	2.6	2.6	2.6	62.7	0	4.8796	2	1	1	1	1	Q54YC0	Q54YC0	44689	951	tr|Q54YC0|Q54YC0_DICDI Uncharacterized protein OS=Dictyostelium discoideum OX=44689 GN=DDB0205366 PE=4 SV=1	By matching	By MS/MS	By matching	By MS/MS
24.2479	22.2489	23.1747	22.2532					25.5965	25.1289	25.61	24.7353	27.3116	2	2	2	27.7	27.7	27.7	14.968	0	19.629	17	2	2	2	2	Q54YD2	Q54YD2	44689	952	sp|Q54YD2|Y8295_DICDI Putative phosphatidylglycerol/phosphatidylinositol transfer protein DDB_G0278295 OS=Dictyostelium discoideum OX=44689 GN=DDB_G0278295 PE=2 SV=1	By MS/MS	By MS/MS	By MS/MS	By MS/MS
18.9574	20.8095	19.2605	21.1234					19.7745	24.9954	20.5361	24.8121	25.9611	11	11	11	9.2	9.2	9.2	122.6	0	16.489	14	2	11	4	11	Q54YD4	Q54YD4	44689	953	sp|Q54YD4|SYIC_DICDI Probable isoleucine--tRNA ligase, cytoplasmic OS=Dictyostelium discoideum OX=44689 GN=ileS PE=3 SV=1	By matching	By MS/MS	By matching	By MS/MS
23.1005	21.3643	22.4383	21.0609					25.5227	24.7845	25.894	24.7432	27.3199	12	12	12	15.4	15.4	15.4	113.22	0	46.234	21	11	10	11	9	Q54YD8	Q54YD8	44689	954	sp|Q54YD8|COPB2_DICDI Coatomer subunit beta OS=Dictyostelium discoideum OX=44689 GN=copb2 PE=3 SV=1	By MS/MS	By MS/MS	By MS/MS	By MS/MS
21.8277	NaN	21.6468	NaN					23.2883	17.0486	23.6681	21.2854	24.6466	4	4	4	28.9	28.9	28.9	24.892	0	14.718	5	4	3	4	3	Q54YE7	Q54YE7	44689	955	tr|Q54YE7|Q54YE7_DICDI Ribulose-phosphate 3-epimerase OS=Dictyostelium discoideum OX=44689 GN=rpe PE=3 SV=1	By MS/MS	By matching	By MS/MS	By MS/MS
NaN	NaN	NaN	NaN					19.0511	22.6612	20.6043	22.5918	23.8473	1	1	1	6.7	6.7	6.7	19.141	0.00437	1.7681	3	1	1	1	1	Q54YN1	Q54YN1	44689	957	tr|Q54YN1|Q54YN1_DICDI Succinate dehydrogenase [ubiquinone] cytochrome b small subunit OS=Dictyostelium discoideum OX=44689 GN=sdhD PE=3 SV=1	By matching	By MS/MS	By MS/MS	By MS/MS
21.6823	19.1777	22.367	21.3787					22.8126	22.3364	24.2554	23.9136	25.5312	5	5	5	40.2	40.2	40.2	24.865	0	20.075	8	5	4	5	4	Q54YN2	Q54YN2	44689	958	sp|Q54YN2|MAAI_DICDI Maleylacetoacetate isomerase OS=Dictyostelium discoideum OX=44689 GN=mai PE=3 SV=1	By MS/MS	By matching	By MS/MS	By MS/MS
19.6623	19.3818	19.6799	20.0647					20.663	21.5075	22.4703	23.0334	24.1823	6	6	6	22.8	22.8	22.8	43.285	0	7.4288	3	3	4	5	6	Q54YQ9	Q54YQ9	44689	960	sp|Q54YQ9|MVD1_DICDI Diphosphomevalonate decarboxylase OS=Dictyostelium discoideum OX=44689 GN=mvd PE=3 SV=1	By matching	By MS/MS	By MS/MS	By MS/MS
19.0913	22.3738	19.5195	21.3465					20.2209	25.6904	22.4309	25.2348	26.5828	8	8	8	30.4	30.4	30.4	30.541	0	29.321	11	4	8	5	8	Q54YS4	Q54YS4	44689	961	tr|Q54YS4|Q54YS4_DICDI Uncharacterized protein OS=Dictyostelium discoideum OX=44689 GN=DDB0218053 PE=4 SV=1	By matching	By MS/MS	By matching	By MS/MS
21.5393	24.645	21.9024	23.7158					23.3534	28.1835	25.0031	27.3204	28.945	19	19	19	57.1	57.1	57.1	38.735	0	91.058	26	9	19	11	15	Q54YT4	Q54YT4	44689	962	sp|Q54YT4|MECR_DICDI Enoyl-[acyl-carrier-protein] reductase, mitochondrial OS=Dictyostelium discoideum OX=44689 GN=mecr PE=3 SV=1	By MS/MS	By MS/MS	By MS/MS	By MS/MS
19.6747	20.9013	20.9385	21.0825					21.0684	24.2676	23.9318	24.474	25.8788	7	7	7	16.5	16.5	16.5	56.267	0	20.391	14	3	7	6	5	Q54YZ0	Q54YZ0	44689	964	sp|Q54YZ0|UGPA2_DICDI UTP--glucose-1-phosphate uridylyltransferase 2 OS=Dictyostelium discoideum OX=44689 GN=ugpB PE=2 SV=1	By matching	By MS/MS	By MS/MS	By MS/MS
20.0143	22.0975	20.4807	21.1397					22.0302	26.2056	23.7714	25.3738	27.0554	13	13	13	61.6	61.6	61.6	27.473	0	42.426	18	9	13	11	12	Q54YZ4	Q54YZ4	44689	965	sp|Q54YZ4|ETFB_DICDI Electron transfer flavoprotein subunit beta OS=Dictyostelium discoideum OX=44689 GN=etfb PE=3 SV=1	By MS/MS	By MS/MS	By MS/MS	By MS/MS
NaN	NaN	NaN	NaN					20.6744	21.4444	21.9682	21.3249	23.4243	1	1	1	4.4	4.4	4.4	30.454	0	3.2603	3	1	1	1	1	Q54Z01	Q54Z01	44689	966	sp|Q54Z01|TBCB_DICDI Tubulin-specific chaperone B OS=Dictyostelium discoideum OX=44689 GN=tbcb PE=3 SV=1	By MS/MS	By matching	By MS/MS	By MS/MS
21.5651	24.0219	21.5473	23.9514					23.2105	27.7807	24.2591	27.9872	28.9717	10	10	10	55.4	55.4	55.4	17.387	0	57.592	28	6	10	7	10	Q54Z09	Q54Z09	44689	967	sp|Q54Z09|RL14_DICDI 60S ribosomal protein L14 OS=Dictyostelium discoideum OX=44689 GN=rpl14 PE=3 SV=1	By MS/MS	By MS/MS	By MS/MS	By MS/MS
18.8426	20.4544	19.3634	21.0168					18.8719	24.1757	21.0074	23.6694	25.0559	3	3	3	32.7	32.7	32.7	12.199	0	13.395	7	2	3	2	3	Q54Z13	Q54Z13	44689	968	sp|Q54Z13|VATG_DICDI V-type proton ATPase subunit G OS=Dictyostelium discoideum OX=44689 GN=atp6v1g PE=1 SV=2	By matching	By MS/MS	By matching	By MS/MS
23.2007	20.5961	22.6662	21.2372					24.8655	23.2466	25.1414	24.2481	26.5382	10	10	10	19.1	19.1	19.1	73.151	0	24.322	19	9	5	9	7	Q54Z20	Q54Z20	44689	969	sp|Q54Z20|CUPJ_DICDI Putative calcium up-regulated protein J OS=Dictyostelium discoideum OX=44689 GN=cupJ PE=3 SV=1	By MS/MS	By MS/MS	By MS/MS	By MS/MS
NaN	18.7022	20.5135	18.9114					19.1749	22.1672	22.4274	22.648	24.0621	3	3	3	7.6	7.6	7.6	56.334	0	4.4942	6	1	3	3	3	Q54Z21	Q54Z21	44689	970	tr|Q54Z21|Q54Z21_DICDI Uncharacterized protein OS=Dictyostelium discoideum OX=44689 GN=DDB0204324 PE=4 SV=1	By matching	By MS/MS	By MS/MS	By MS/MS
22.8801	20.4295	22.534	21.1525					24.6288	23.7706	25.3953	24.7403	26.7442	4	4	4	27.7	27.7	27.7	22.74	0	22.038	15	4	4	4	4	Q54Z24	Q54Z24	44689	971	sp|Q54Z24|PITH1_DICDI PITH domain-containing protein 1 OS=Dictyostelium discoideum OX=44689 GN=DDB_G0277951 PE=3 SV=1	By MS/MS	By MS/MS	By MS/MS	By MS/MS
21.441	22.7435	22.346	22.803					23.1871	26.1362	25.2403	26.4184	27.6638	11	10	10	26.9	22.5	22.5	50.687	0	24.618	21	8	10	9	10	Q54Z26	Q54Z26	44689	972	sp|Q54Z26|GLYC1_DICDI Serine hydroxymethyltransferase 1 OS=Dictyostelium discoideum OX=44689 GN=shmt1 PE=1 SV=1	By MS/MS	By MS/MS	By MS/MS	By MS/MS
22.0144	25.1489	22.5477	24.5914					24.9187	29.5334	26.3828	29.2806	30.5281	22	22	22	61.2	61.2	61.2	40.245	0	109.53	60	18	22	22	22	Q54Z69	Q54Z69	44689	974	sp|Q54Z69|RL4_DICDI 60S ribosomal protein L4 OS=Dictyostelium discoideum OX=44689 GN=rpl4 PE=1 SV=1	By MS/MS	By MS/MS	By MS/MS	By MS/MS
24.3626	21.3613	23.8771	22.2062					26.3305	24.7161	26.8764	25.7081	28.1113	15	15	15	48.2	48.2	48.2	37.683	0	49.141	31	15	11	13	12	Q54ZC6	Q54ZC6	44689	975	tr|Q54ZC6|Q54ZC6_DICDI Glucose-6-phosphate 1-epimerase OS=Dictyostelium discoideum OX=44689 GN=DDB0218007 PE=3 SV=1	By MS/MS	By MS/MS	By MS/MS	By MS/MS
19.4696	22.6005	19.4352	22.2516					21.6909	26.1231	21.5976	25.7955	27.0389	12	12	12	37.2	37.2	37.2	31.88	0	19.773	21	4	11	3	12	Q54ZD1	Q54ZD1	44689	976	sp|Q54ZD1|RL7A_DICDI 60S ribosomal protein L7a OS=Dictyostelium discoideum OX=44689 GN=rpl7a PE=1 SV=1	By matching	By MS/MS	By matching	By MS/MS
23.996	21.6866	23.4594	22.3186					26.3249	25.477	26.8674	26.3047	28.3242	17	17	17	62.8	62.8	62.8	36.453	0	72.74	46	17	17	17	17	Q54ZP3	Q54ZP3	44689	978	tr|Q54ZP3|Q54ZP3_DICDI SGL domain-containing protein OS=Dictyostelium discoideum OX=44689 GN=DDB0217973 PE=3 SV=1	By MS/MS	By MS/MS	By MS/MS	By MS/MS
22.0524	24.9038	22.5432	24.6268					24.2575	28.6955	25.9682	28.66	29.8151	17	17	17	60.4	60.4	60.4	30.357	0	77.914	34	10	17	12	17	Q54ZW5	Q54ZW5	44689	981	sp|Q54ZW5|RS3A_DICDI 40S ribosomal protein S3a OS=Dictyostelium discoideum OX=44689 GN=rps3a PE=3 SV=1	By MS/MS	By MS/MS	By MS/MS	By MS/MS
NaN	20.3705	19.5462	19.8337					19.2908	23.1644	21.1026	23.1203	24.3519	5	5	5	11.2	11.2	11.2	69.162	0	11.759	6	1	5	2	3	Q550D2	Q550D2	44689	983	sp|Q550D2|SYFB_DICDI Phenylalanine--tRNA ligase beta subunit OS=Dictyostelium discoideum OX=44689 GN=phesB PE=3 SV=2	By matching	By MS/MS	By matching	By MS/MS
20.3461	19.8085	20.1631	19.7599					21.9282	22.7518	22.6216	23.1444	24.6746	5	5	5	23.2	23.2	23.2	25.119	0	9.1721	10	4	4	4	4	Q550H6	Q550H6	44689	985	sp|Q550H6|RB11C_DICDI Ras-related protein Rab-11C OS=Dictyostelium discoideum OX=44689 GN=rab11C PE=1 SV=1	By MS/MS	By MS/MS	By MS/MS	By MS/MS
21.549	20.6947	21.246	20.6576					22.8212	23.3677	23.8862	24.1702	25.649	6	6	6	14.7	14.7	14.7	55.841	0	11.753	14	4	4	5	6	Q550I1	Q550I1	44689	986	tr|Q550I1|Q550I1_DICDI Endotoxin_N domain-containing protein OS=Dictyostelium discoideum OX=44689 GN=DDB0217906 PE=4 SV=1	By MS/MS	By MS/MS	By MS/MS	By MS/MS
NaN	20.1207	NaN	20.3356					NaN	23.5464	19.4833	23.8528	24.7458	6	5	5	18.8	16.6	16.6	50.46	0	12.926	3	0	5	1	5	Q550R2	Q550R2	44689	987	sp|Q550R2|CTXB_DICDI Cortexillin-2 OS=Dictyostelium discoideum OX=44689 GN=ctxB PE=1 SV=1	By matching	By MS/MS	By matching	By MS/MS
NaN	20.7804	20.0912	21.1474					20.0478	23.4951	22.5563	24.2294	25.2074	4	4	4	14.8	14.8	14.8	64.838	0	12.443	6	2	4	4	4	Q550U9	Q550U9	44689	988	sp|Q550U9|PLBLA_DICDI Phospholipase B-like protein A OS=Dictyostelium discoideum OX=44689 GN=plbA PE=1 SV=1	By MS/MS	By MS/MS	By MS/MS	By MS/MS
NaN	NaN	NaN	NaN					19.5539	20.8121	20.0555	20.9181	22.4379	2	2	2	6	6	6	43.794	0	3.8909	2	2	2	2	2	Q551A1	Q551A1	44689	991	tr|Q551A1|Q551A1_DICDI Tyrosine--tRNA ligase OS=Dictyostelium discoideum OX=44689 GN=tyrS PE=3 SV=1	By MS/MS	By MS/MS	By matching	By matching
NaN	NaN	NaN	NaN					20.7223	19.5392	22.3667	20.8639	23.2256	1	1	1	10.3	10.3	10.3	13.088	0	2.8025	3	1	1	1	1	Q551B0	Q551B0	44689	992	tr|Q551B0|Q551B0_DICDI Uncharacterized protein OS=Dictyostelium discoideum OX=44689 GN=DDB_G0276679 PE=4 SV=1	By MS/MS	By matching	By MS/MS	By MS/MS
23.3354	20.7091	23.0769	21.6497					25.2594	23.7745	26.0474	25.1478	27.2628	11	11	11	53.4	53.4	53.4	25.064	0	30.568	27	10	8	10	10	Q551C2	Q551C2	44689	993	sp|Q551C2|RPIA_DICDI Ribose-5-phosphate isomerase OS=Dictyostelium discoideum OX=44689 GN=rpiA PE=3 SV=1	By MS/MS	By MS/MS	By MS/MS	By MS/MS
19.848	NaN	20.1332	NaN					20.7802	19.8185	22.1645	21.3926	23.2791	2	2	2	21.8	21.8	21.8	16.661	0	2.8632	2	2	1	2	1	Q551H3	Q551H3	44689	995	sp|Q551H3|MSRA_DICDI Peptide methionine sulfoxide reductase OS=Dictyostelium discoideum OX=44689 GN=msrA PE=3 SV=1	By MS/MS	By matching	By MS/MS	By matching
21.253	24.3288	21.6327	23.3444					24.221	29.0285	25.7219	28.2782	29.8203	23	23	23	37.8	37.8	37.8	69.06	0	87.448	61	20	23	20	23	Q551V0	Q551V0	44689	1000	tr|Q551V0|Q551V0_DICDI Aldehyde dehydrogenase OS=Dictyostelium discoideum OX=44689 GN=DDB0231480 PE=3 SV=1	By MS/MS	By MS/MS	By MS/MS	By MS/MS
19.4905	20.2653	19.5329	20.6923					20.093	23.6632	20.7034	23.5384	24.7539	4	4	4	9.1	9.1	9.1	58.539	0	3.6438	4	2	4	2	4	Q552J0	Q552J0	44689	1004	sp|Q552J0|TCPQ_DICDI T-complex protein 1 subunit theta OS=Dictyostelium discoideum OX=44689 GN=cct8 PE=3 SV=1	By matching	By MS/MS	By matching	By MS/MS
26.2108	23.4704	25.8793	24.3376					27.1557	25.9934	28.1051	27.0228	29.2566	7	7	7	43.7	43.7	43.7	20.763	0	38.669	17	6	6	7	6	Q552S7;Q54UU2	Q552S7	44689;44689	1009	sp|Q552S7|Y5913_DICDI Putative acetyltransferase DDB_G0275913 OS=Dictyostelium discoideum OX=44689 GN=DDB_G0275913 PE=3 SV=1	By MS/MS	By MS/MS	By MS/MS	By MS/MS
23.376	21.4776	23.0184	22.0008					25.9538	25.2383	26.6742	26.0821	28.0747	16	16	16	38.3	38.3	38.3	47.7	0	50.671	41	14	13	16	12	Q553B6	Q553B6	44689	1013	sp|Q553B6|NMT_DICDI Glycylpeptide N-tetradecanoyltransferase OS=Dictyostelium discoideum OX=44689 GN=nmt PE=3 SV=2	By MS/MS	By MS/MS	By MS/MS	By MS/MS
23.3358	21.0913	23.3983	21.4047					24.2417	20.3011	25.0437	22.5729	25.8847	4	4	4	39.6	39.6	39.6	13.173	0	24.271	9	4	3	4	3	Q553I0	Q553I0	44689	1014	tr|Q553I0|Q553I0_DICDI Uncharacterized protein OS=Dictyostelium discoideum OX=44689 GN=DDB_G0275831 PE=4 SV=2	By MS/MS	By MS/MS	By MS/MS	By MS/MS
20.8956	23.8846	21.073	23.686					23.2862	27.3629	24.9976	27.2558	28.4884	10	10	10	41.2	41.2	41.2	21.164	0	34.865	21	10	10	9	10	Q553M7	Q553M7	44689	1015	sp|Q553M7|RL13A_DICDI 60S ribosomal protein L13a OS=Dictyostelium discoideum OX=44689 GN=rpl13a PE=1 SV=1	By matching	By MS/MS	By MS/MS	By MS/MS
NaN	20.5976	18.865	19.3502					17.8115	23.5525	21.2305	23.1894	24.5497	5	5	5	6	6	6	112.22	0	13.486	6	1	5	4	5	Q553N4	Q553N4	44689	1016	tr|Q553N4|Q553N4_DICDI Tr-type G domain-containing protein OS=Dictyostelium discoideum OX=44689 GN=DDB0202481 PE=3 SV=1	By matching	By MS/MS	By MS/MS	By MS/MS
20.8587	19.814	20.733	19.68					21.4118	23.3537	22.6689	22.1234	24.5607	2	2	2	1.5	1.5	1.5	154.71	0	3.751	4	2	2	2	2	Q553R3	Q553R3	44689	1018	sp|Q553R3|IF4G_DICDI Eukaryotic translation initiation factor 4 gamma OS=Dictyostelium discoideum OX=44689 GN=eif4g PE=3 SV=1	By MS/MS	By MS/MS	By MS/MS	By matching
21.3041	24.1777	21.8226	23.138					24.5179	28.8695	26.059	27.9537	29.6532	35	35	35	54.2	54.2	54.2	79.823	0	148.82	70	18	35	27	33	Q553S7	Q553S7	44689	1019	tr|Q553S7|Q553S7_DICDI Propanoyl-CoA:carbon dioxide ligase subunit alpha OS=Dictyostelium discoideum OX=44689 GN=pccA PE=4 SV=1	By MS/MS	By MS/MS	By MS/MS	By MS/MS
19.9168	21.9664	20.5968	21.8061					21.576	26.0568	24.2436	26.0668	27.281	12	12	12	24	24	24	51.478	0	33.846	28	6	12	9	12	Q553T0;REV__Q54ER9	Q553T0	44689;44689	1020	tr|Q553T0|Q553T0_DICDI SAM_MT_ERG6_SMT domain-containing protein OS=Dictyostelium discoideum OX=44689 GN=DDB0202574 PE=3 SV=1	By MS/MS	By MS/MS	By MS/MS	By MS/MS
NaN	NaN	NaN	NaN					NaN	NaN	NaN	NaN	NaN	1	1	1	1.3	1.3	1.3	143.34	0	3.8687	0	1	1	1	1	Q553T5	Q553T5	44689	1022	tr|Q553T5|Q553T5_DICDI Transmembrane protein OS=Dictyostelium discoideum OX=44689 GN=DDB_G0275413 PE=4 SV=2	By MS/MS	By MS/MS	By MS/MS	By MS/MS
25.821	27.2232	25.4893	26.5589					27.871	30.724	28.6813	30.2229	31.7859	30	30	30	63.5	63.5	63.5	51.208	0	323.31	122	28	30	29	30	Q553V1	Q553V1	44689	1023	sp|Q553V1|CISYM_DICDI Citrate synthase, mitochondrial OS=Dictyostelium discoideum OX=44689 GN=cs PE=3 SV=1	By MS/MS	By MS/MS	By MS/MS	By MS/MS
NaN	21.5617	NaN	20.6277					NaN	23.6805	21.0719	23.5031	24.7149	5	5	5	46.4	46.4	46.4	18.063	0	10.77	3	1	5	3	5	Q553V2	Q553V2	44689	1024	sp|Q553V2|MCEE_DICDI Methylmalonyl-CoA epimerase, mitochondrial OS=Dictyostelium discoideum OX=44689 GN=mcee PE=3 SV=1	By matching	By MS/MS	By matching	By MS/MS
22.5257	21.1729	22.742	21.4446					24.9157	26.0286	26.1683	26.2433	27.9256	18	18	18	30.6	30.6	30.6	74.554	0	47.17	42	13	17	15	15	Q554D9	Q554D9	44689	1025	sp|Q554D9|SYNC_DICDI Asparagine--tRNA ligase, cytoplasmic OS=Dictyostelium discoideum OX=44689 GN=asnS1 PE=1 SV=1	By MS/MS	By MS/MS	By MS/MS	By MS/MS
NaN	21.4759	NaN	21.9526					19.7994	23.766	21.0317	24.4437	25.2585	3	3	3	8	8	8	64.527	0	5.4769	2	1	3	2	3	Q554H5	Q554H5	44689	1026	sp|Q554H5|PLBLF_DICDI Phospholipase B-like protein F OS=Dictyostelium discoideum OX=44689 GN=plbF PE=3 SV=1	By matching	By MS/MS	By matching	By MS/MS
23.5537	23.1282	25.7321	24.6361					25.0349	26.1375	28.3168	27.8427	29.3478	5	5	5	40.2	40.2	40.2	11.242	0	12.007	21	5	5	5	5	Q554J3	Q554J3	44689	1027	sp|Q554J3|FKBP1_DICDI FK506-binding protein 1 OS=Dictyostelium discoideum OX=44689 GN=fkbp1 PE=3 SV=1	By MS/MS	By MS/MS	By MS/MS	By MS/MS
NaN	NaN	NaN	NaN					19.7981	23.2442	20.9147	22.0994	24.0458	3	3	3	6.4	6.4	6.4	77.119	0	7.5626	2	2	3	2	2	Q554Z5	Q554Z5	44689	1032	sp|Q554Z5|ACSB_DICDI Acyl-CoA synthetase short-chain family member B, mitochondrial OS=Dictyostelium discoideum OX=44689 GN=aslB PE=3 SV=1	By matching	By MS/MS	By matching	By matching
23.0282	24.0971	23.2938	24.1403					23.7093	26.4204	25.426	26.6568	27.9226	4	3	3	14.6	10.9	10.9	30.576	0	20.328	14	3	3	3	3	Q555A3	Q555A3	44689	1033	tr|Q555A3|Q555A3_DICDI Carbonic anhydrase OS=Dictyostelium discoideum OX=44689 GN=DDB0203193 PE=3 SV=1	By MS/MS	By MS/MS	By MS/MS	By MS/MS
19.9034	20.7393	NaN	20.9096					20.0194	23.8964	19.9307	23.082	24.6625	3	3	3	18.8	18.8	18.8	20.769	0	7.821	4	2	3	1	2	Q555E4	Q555E4	44689	1034	tr|Q555E4|Q555E4_DICDI Uncharacterized protein OS=Dictyostelium discoideum OX=44689 GN=DDB_G0274661 PE=4 SV=1	By matching	By MS/MS	By matching	By MS/MS
26.8236	25.3454	26.1864	25.2877					29.2483	29.4091	29.7797	29.5115	31.5003	18	18	18	58.3	58.3	58.3	29.04	0	104.7	91	15	18	17	18	Q555L5	Q555L5	44689	1036	sp|Q555L5|PRDX4_DICDI Peroxiredoxin-4 OS=Dictyostelium discoideum OX=44689 GN=prdx4 PE=1 SV=2	By MS/MS	By MS/MS	By MS/MS	By MS/MS
19.8634	21.6844	20.0167	21.2846					21.4833	25.4989	23.3116	25.1793	26.5573	13	13	13	22.1	22.1	22.1	78.89	0	26.644	16	7	13	9	12	Q555Q9	Q555Q9	44689	1037	sp|Q555Q9|GLGB_DICDI 1,4-alpha-glucan-branching enzyme OS=Dictyostelium discoideum OX=44689 GN=glgB PE=3 SV=1	By MS/MS	By MS/MS	By MS/MS	By MS/MS
22.1458	21.2709	23.0026	21.8841					23.8215	24.4573	25.7179	25.2519	26.987	5	5	5	32.8	32.8	32.8	22.537	0	17.263	12	5	5	5	5	Q556G3	Q556G3	44689	1039	sp|Q556G3|GSTA2_DICDI Putative glutathione S-transferase alpha-2 OS=Dictyostelium discoideum OX=44689 GN=gsta2-1 PE=1 SV=1	By MS/MS	By MS/MS	By MS/MS	By MS/MS
22.7931	20.3298	22.4245	NaN					23.2724	22.3415	23.9435	22.6578	25.187	2	2	2	4	4	4	60.724	0	4.0977	4	2	2	2	1	Q556I6	Q556I6	44689	1041	tr|Q556I6|Q556I6_DICDI TGc domain-containing protein OS=Dictyostelium discoideum OX=44689 GN=DDB0167972 PE=4 SV=1	By MS/MS	By matching	By MS/MS	By matching
24.262	22.4181	24.0529	22.9425					25.094	24.3666	25.7456	25.18	27.1768	2	2	2	13.2	13.2	13.2	17.921	0	5.9836	22	2	2	2	2	Q556I7	Q556I7	44689	1042	tr|Q556I7|Q556I7_DICDI DUF1794 family protein OS=Dictyostelium discoideum OX=44689 GN=DDB0217425 PE=4 SV=1	By MS/MS	By MS/MS	By MS/MS	By MS/MS
23.8404	24.539	24.6409	24.8913					26.1097	28.5457	28.2336	29.1272	30.3475	28	28	28	55.8	55.8	55.8	71.956	0	167.82	57	21	27	25	28	Q556J0	Q556J0	44689	1043	sp|Q556J0|TKT_DICDI Transketolase OS=Dictyostelium discoideum OX=44689 GN=tkt-1 PE=1 SV=1	By MS/MS	By MS/MS	By MS/MS	By MS/MS
21.6036	21.0471	23.3094	21.4831					23.0062	21.0909	25.1947	22.9992	25.7757	9	9	9	42.5	42.5	42.5	29.005	0	41.812	10	7	8	9	8	Q556Q0	Q556Q0	44689	1045	sp|Q556Q0|PSB4_DICDI Proteasome subunit beta type-4 OS=Dictyostelium discoideum OX=44689 GN=psmB4-1 PE=3 SV=1	By MS/MS	By MS/MS	By MS/MS	By MS/MS
18.0272	20.3489	18.3781	20.0072					18.8735	23.7386	21.2784	23.7862	24.9083	9	9	9	6.9	6.9	6.9	175.75	0	14.156	12	2	8	6	8	Q557C7	Q557C7	44689	1047	tr|Q557C7|Q557C7_DICDI Uncharacterized protein OS=Dictyostelium discoideum OX=44689 GN=DDB0168140 PE=4 SV=1	By matching	By MS/MS	By matching	By MS/MS
24.2053	22.8202	24.5173	22.8324					27.5555	27.6512	28.9422	28.0005	30.1512	31	31	31	59.2	59.2	59.2	56.696	0	128.01	95	29	28	30	30	Q557D2	Q557D2	44689	1048	sp|Q557D2|G6PD_DICDI Glucose-6-phosphate 1-dehydrogenase OS=Dictyostelium discoideum OX=44689 GN=g6pd-1 PE=3 SV=1	By MS/MS	By MS/MS	By MS/MS	By MS/MS
23.4336	22.3913	23.3476	22.5527					25.3546	26.1488	26.473	26.4417	28.1681	27	13	13	46.4	25.2	25.2	69.789	0	51.631	35	11	13	13	13	Q557E0;Q54BE0	Q557E0	44689;44689	1049	sp|Q557E0|HS7C2_DICDI Heat shock cognate 70 kDa protein 2 OS=Dictyostelium discoideum OX=44689 GN=hspE-1 PE=1 SV=1	By MS/MS	By MS/MS	By MS/MS	By MS/MS
24.1413	22.4557	24.6618	23.1471					27.0904	26.926	28.8229	27.924	29.8973	33	33	33	54.1	54.1	54.1	78.273	0	131.03	89	31	27	33	32	Q557H1	Q557H1	44689	1050	sp|Q557H1|DPP3_DICDI Dipeptidyl peptidase 3 OS=Dictyostelium discoideum OX=44689 GN=dpp3-1 PE=3 SV=1	By MS/MS	By MS/MS	By MS/MS	By MS/MS
21.9381	21.6886	21.1371	21.4087					23.4959	25.1356	22.7477	24.5209	26.25	8	8	8	36.5	36.5	36.5	25.582	0	16.812	9	6	8	4	7	Q557H6	Q557H6	44689	1051	tr|Q557H6|Q557H6_DICDI EFP_N domain-containing protein OS=Dictyostelium discoideum OX=44689 GN=DDB_G0273411 PE=4 SV=1	By MS/MS	By MS/MS	By MS/MS	By MS/MS
24.7054	22.8157	24.6477	23.6247					25.172	24.8561	26.2212	25.8714	27.6306	4	4	4	47.5	47.5	47.5	11.632	0	16.328	8	4	4	4	4	Q558X5	Q558X5	44689	1053	sp|Q558X5|CSBC_DICDI Contact site B protein C OS=Dictyostelium discoideum OX=44689 GN=csbC PE=3 SV=1	By MS/MS	By MS/MS	By MS/MS	By MS/MS
NaN	NaN	NaN	NaN					18.9574	22.1341	20.7955	22.6682	23.6968	2	2	2	3.1	3.1	3.1	67.043	0	3.3774	2	2	2	2	2	Q558Z0	Q558Z0	44689	1055	sp|Q558Z0|SYRC_DICDI Probable arginine--tRNA ligase, cytoplasmic OS=Dictyostelium discoideum OX=44689 GN=argS1 PE=3 SV=1	By matching	By MS/MS	By matching	By MS/MS
20.2276	21.2054	20.0926	21.3819					22.2321	23.3191	21.2962	23.8302	24.9708	5	5	5	28.7	28.7	28.7	22.684	0	11.643	9	3	5	2	5	Q559X6	Q559X6	44689	1058	sp|Q559X6|RAB2B_DICDI Ras-related protein Rab-2B OS=Dictyostelium discoideum OX=44689 GN=rab2B PE=3 SV=1	By MS/MS	By MS/MS	By matching	By MS/MS
19.1823	22.7507	19.4486	21.8105					21.0352	26.745	22.607	26.0646	27.5104	14	14	14	51.4	51.4	51.4	40.475	0	46.924	24	4	14	5	14	Q559Z0	Q559Z0	44689	1059	sp|Q559Z0|NDUA9_DICDI NADH dehydrogenase [ubiquinone] 1 alpha subcomplex subunit 9, mitochondrial OS=Dictyostelium discoideum OX=44689 GN=ndufa9 PE=3 SV=1	By matching	By MS/MS	By matching	By MS/MS
22.194	24.9312	22.6076	24.7176					23.4319	28.2018	25.1451	27.9422	29.1961	10	10	10	64.3	64.3	64.3	15.625	0	46.744	31	5	10	6	10	Q55A19	Q55A19	44689	1061	sp|Q55A19|RS23_DICDI 40S ribosomal protein S23 OS=Dictyostelium discoideum OX=44689 GN=rps23 PE=3 SV=1	By MS/MS	By MS/MS	By MS/MS	By MS/MS
19.9996	22.8887	20.3561	22.639					21.4159	26.3179	23.5123	26.5203	27.5364	7	7	7	45.1	45.1	45.1	15.276	0	17.257	15	4	7	5	7	Q55AB5	Q55AB5	44689	1063	sp|Q55AB5|RL32_DICDI 60S ribosomal protein L32 OS=Dictyostelium discoideum OX=44689 GN=rpl32 PE=3 SV=1	By MS/MS	By MS/MS	By MS/MS	By MS/MS
21.3842	23.9729	21.6418	22.793					22.6126	27.2424	23.7609	26.12	27.9108	19	19	19	47.2	47.2	47.2	48.35	0	61.199	25	9	18	11	17	Q55AI5	Q55AI5	44689	1065	sp|Q55AI5|SUCB1_DICDI Succinate--CoA ligase [ADP-forming] subunit beta, mitochondrial OS=Dictyostelium discoideum OX=44689 GN=scsC PE=3 SV=1	By MS/MS	By MS/MS	By MS/MS	By MS/MS
NaN	20.625	NaN	19.9569					17.8825	23.5753	18.993	23.13	24.4197	4	4	4	9	9	9	66.55	0	8.3276	5	1	4	1	3	Q55AW9	Q55AW9	44689	1067	sp|Q55AW9|SAC1_DICDI Phosphatidylinositol-3-phosphatase SAC1 OS=Dictyostelium discoideum OX=44689 GN=sac1 PE=3 SV=1	By matching	By MS/MS	By matching	By MS/MS
24.6616	21.6501	24.4317	22.4135					27.1726	25.3865	28.1122	26.5808	29.1255	15	15	15	71.1	71.1	71.1	27.964	0	84.859	36	14	12	15	13	Q55BE3	Q55BE3	44689	1074	tr|Q55BE3|Q55BE3_DICDI Nudix hydrolase domain-containing protein OS=Dictyostelium discoideum OX=44689 GN=DDB0216797 PE=4 SV=1	By MS/MS	By MS/MS	By MS/MS	By MS/MS
20.8179	23.6843	20.8305	23.4449					21.3191	25.7221	22.7549	25.6166	26.7956	4	4	4	27.8	27.8	27.8	16.384	0	11.492	7	3	4	4	4	Q55BE6	Q55BE6	44689	1075	sp|Q55BE6|RL27_DICDI 60S ribosomal protein L27 OS=Dictyostelium discoideum OX=44689 GN=rpl27 PE=3 SV=1	By MS/MS	By MS/MS	By MS/MS	By MS/MS
22.7172	19.9197	22.0347	21.8982					24.2875	22.6556	24.4462	24.783	26.2319	8	8	8	69.4	69.4	69.4	20.408	0	23.444	12	8	3	6	7	Q55BH4	Q55BH4	44689	1077	tr|Q55BH4|Q55BH4_DICDI Isochorismatase domain-containing protein OS=Dictyostelium discoideum OX=44689 GN=DDB0202872 PE=3 SV=1	By MS/MS	By MS/MS	By MS/MS	By MS/MS
22.2395	24.7388	22.7926	23.6553					24.4878	28.8254	26.2196	27.7889	29.592	16	16	16	47.2	47.2	47.2	38.341	0	104.69	45	11	16	13	14	Q55BI2	Q55BI2	44689	1078	sp|Q55BI2|IDHA_DICDI Isocitrate dehydrogenase [NAD] regulatory subunit A, mitochondrial OS=Dictyostelium discoideum OX=44689 GN=idhA PE=3 SV=1	By MS/MS	By MS/MS	By MS/MS	By MS/MS
23.8145	23.1135	23.1677	23.3396					22.7505	23.8175	23.4615	26.8005	27.163	4	4	4	20.8	20.8	20.8	25.129	0	16.61	9	3	3	3	4	Q55BJ9	Q55BJ9	44689	1079	sp|Q55BJ9|SODM_DICDI Superoxide dismutase [Mn], mitochondrial OS=Dictyostelium discoideum OX=44689 GN=sod2 PE=3 SV=1	By MS/MS	By MS/MS	By MS/MS	By MS/MS
NaN	20.0343	NaN	19.4294					19.146	22.8935	19.6792	22.522	23.8608	3	3	3	4.9	4.9	4.9	59.405	0.00076628	2.3262	4	1	3	1	3	Q55BM4	Q55BM4	44689	1080	sp|Q55BM4|TCPA_DICDI T-complex protein 1 subunit alpha OS=Dictyostelium discoideum OX=44689 GN=tcp1 PE=2 SV=1	By matching	By MS/MS	By matching	By MS/MS
21.5484	24.1631	21.7652	24.1214					22.6047	27.1892	23.9933	27.3442	28.3682	8	8	8	49.5	49.5	49.5	11.54	0	13.538	18	5	7	7	8	Q55BN7	Q55BN7	44689	1082	sp|Q55BN7|RL35A_DICDI 60S ribosomal protein L35a OS=Dictyostelium discoideum OX=44689 GN=rpl35a PE=3 SV=1	By MS/MS	By MS/MS	By MS/MS	By MS/MS
NaN	NaN	NaN	NaN					18.9542	20.6002	NaN	20.9347	21.9679	2	2	2	7.2	7.2	7.2	36.368	0.0037092	1.9281	0	1	2	1	2	Q55BP2	Q55BP2	44689	1083	tr|Q55BP2|Q55BP2_DICDI Uncharacterized protein OS=Dictyostelium discoideum OX=44689 GN=DDB0191047 PE=4 SV=1	By matching	By MS/MS	By matching	By MS/MS
NaN	23.2084	21.1708	23.5287					20.898	24.9957	22.4964	25.4334	26.3685	6	6	6	58.9	58.9	58.9	12.131	0	36.3	8	4	6	4	6	Q55BS9	Q55BS9	44689	1086	sp|Q55BS9|RL30_DICDI 60S ribosomal protein L30 OS=Dictyostelium discoideum OX=44689 GN=rpl30 PE=3 SV=1	By MS/MS	By MS/MS	By MS/MS	By MS/MS
21.7411	24.0056	22.7344	23.8163					22.649	27.0839	25.2914	26.9715	28.2602	7	7	6	23.9	23.9	20.3	30.513	0	23.522	17	3	6	5	6	Q55BU2	Q55BU2	44689	1087	tr|Q55BU2|Q55BU2_DICDI Carbonic anhydrase OS=Dictyostelium discoideum OX=44689 GN=cahA PE=3 SV=1	By MS/MS	By MS/MS	By MS/MS	By MS/MS
21.7113	20.9778	22.0508	21.0962					24.7398	25.4998	26.4979	26.0541	27.8379	20	20	20	34.1	34.1	34.1	71.117	0	46.919	42	16	19	19	19	Q55BV1;Q55BV3	Q55BV1	44689;44689	1088	tr|Q55BV1|Q55BV1_DICDI Uncharacterized protein OS=Dictyostelium discoideum OX=44689 GN=DDB0190990 PE=3 SV=1	By MS/MS	By MS/MS	By MS/MS	By MS/MS
19.2848	21.0465	19.9376	21.2044					20.9798	24.2956	23.0576	24.7484	25.8282	7	7	7	21.2	21.2	21.2	36.931	0	13.463	14	4	6	7	7	Q55BX3	Q55BX3	44689	1090	sp|Q55BX3|NDRG_DICDI NDRG-like protein OS=Dictyostelium discoideum OX=44689 GN=DDB_G0270324 PE=3 SV=1	By MS/MS	By MS/MS	By MS/MS	By MS/MS
21.5283	23.9628	21.8006	23.9177					23.4893	27.8649	24.9588	27.9944	29.0511	13	13	13	66.9	66.9	66.9	27.118	0	59.491	31	10	13	12	13	Q55BY1	Q55BY1	44689	1091	sp|Q55BY1|RSSA_DICDI 40S ribosomal protein SA OS=Dictyostelium discoideum OX=44689 GN=rpsA PE=1 SV=1	By MS/MS	By MS/MS	By MS/MS	By MS/MS
NaN	NaN	NaN	NaN					17.5259	21.6677	19.7007	21.4225	22.7761	1	1	1	2.1	2.1	2.1	65.326	0.004415	1.8623	2	1	1	1	1	Q55C09	Q55C09	44689	1094	sp|Q55C09|SGMA_DICDI Sphingomyelin phosphodiesterase A OS=Dictyostelium discoideum OX=44689 GN=sgmA PE=3 SV=1	By matching	By MS/MS	By matching	By MS/MS
20.1057	21.7411	20.5257	21.6075					22.5039	26.2779	24.6461	26.4731	27.6231	25	25	25	29.7	29.7	29.7	113.74	0	62.702	33	11	22	19	24	Q55C16	Q55C16	44689	1095	sp|Q55C16|UBA1_DICDI Ubiquitin-like modifier-activating enzyme 1 OS=Dictyostelium discoideum OX=44689 GN=uba1 PE=3 SV=1	By matching	By MS/MS	By MS/MS	By MS/MS
NaN	NaN	NaN	NaN					18.5494	20.9184	19.6007	21.3134	22.4592	2	2	2	3.7	3.7	3.7	48.56	0.0097629	1.4772	1	1	1	1	2	Q55C21	Q55C21	44689	1096	sp|Q55C21|MAP2_DICDI Methionine aminopeptidase 2 OS=Dictyostelium discoideum OX=44689 GN=metap2 PE=3 SV=3	By matching	By MS/MS	By matching	By MS/MS
NaN	NaN	NaN	NaN					18.9948	22.2441	20.3052	21.7535	23.2991	1	1	1	7.1	7.1	7.1	16.016	0.0007728	2.4385	3	1	1	1	1	Q55C24	Q55C24	44689	1097	sp|Q55C24|NHP6_DICDI Non-histone chromosomal protein 6 homolog OS=Dictyostelium discoideum OX=44689 GN=nhp6 PE=3 SV=1	By matching	By MS/MS	By MS/MS	By MS/MS
NaN	NaN	NaN	NaN					NaN	NaN	NaN	NaN	NaN	1	1	1	1.1	1.1	1.1	148.78	0.0037064	1.9139	0	1	1	1	1	Q55C41	Q55C41	44689	1098	tr|Q55C41|Q55C41_DICDI Uncharacterized protein OS=Dictyostelium discoideum OX=44689 GN=DDB0190902 PE=4 SV=1	By MS/MS	By MS/MS	By matching	By MS/MS
23.3533	20.9938	23.1329	21.6696					25.3533	24.6203	26.4568	25.5474	27.6444	9	9	9	66.7	66.7	66.7	17.889	0	32.073	30	8	8	9	8	Q55C72	Q55C72	44689	1101	sp|Q55C72|U587_DICDI UPF0587 protein OS=Dictyostelium discoideum OX=44689 GN=DDB_G0270194 PE=3 SV=1	By MS/MS	By MS/MS	By MS/MS	By MS/MS
NaN	20.0186	19.5405	20.5048					19.0371	23.3441	21.0115	23.6483	24.6566	6	6	6	19.4	19.4	19.4	44.222	0	22.446	7	1	5	3	6	Q55C75	Q55C75	44689	1102	sp|Q55C75|PSMD6_DICDI 26S proteasome non-ATPase regulatory subunit 6 OS=Dictyostelium discoideum OX=44689 GN=psmD6 PE=1 SV=1	By matching	By MS/MS	By matching	By MS/MS
21.3724	NaN	21.1719	NaN					22.1481	21.4914	23.0841	22.0748	24.3173	2	2	2	10.6	10.6	10.6	22.79	0	6.9591	3	2	1	2	1	Q55C82	Q55C82	44689	1103	sp|Q55C82|APT_DICDI Probable adenine phosphoribosyltransferase OS=Dictyostelium discoideum OX=44689 GN=aprt PE=3 SV=1	By MS/MS	By matching	By MS/MS	By MS/MS
21.3312	19.0531	19.6456	18.9168					22.1939	21.1575	22.0749	21.374	23.7667	3	3	3	6.6	6.6	6.6	50.967	0	7.126	5	3	2	2	2	Q55C95	Q55C95	44689	1104	tr|Q55C95|Q55C95_DICDI WD_REPEATS_REGION domain-containing protein OS=Dictyostelium discoideum OX=44689 GN=DDB0201971 PE=4 SV=1	By MS/MS	By matching	By MS/MS	By matching
20.6725	21.1534	20.5504	20.9264					23.179	25.21	23.8579	25.2159	26.6108	12	12	12	18.8	18.8	18.8	79.276	0	28.783	17	9	12	9	12	Q55C99;A0Q475	Q55C99	44689;401614	1105	sp|Q55C99|SYDM_DICDI Aspartate--tRNA ligase, mitochondrial OS=Dictyostelium discoideum OX=44689 GN=maspS PE=3 SV=1	By MS/MS	By MS/MS	By MS/MS	By MS/MS
23.1037	22.2908	22.5588	21.9147					25.1473	25.9089	25.6347	25.9415	27.6911	14	14	14	40.7	40.7	40.7	40.257	0	36.926	35	13	14	14	13	Q55CA0	Q55CA0	44689	1106	sp|Q55CA0|VPS26_DICDI Vacuolar protein sorting-associated protein 26 OS=Dictyostelium discoideum OX=44689 GN=vps26 PE=2 SV=1	By MS/MS	By MS/MS	By MS/MS	By MS/MS
21.1122	NaN	21.0889	19.7539					22.1129	20.1886	23.0228	22.9496	24.414	4	4	4	41.8	41.8	41.8	16.633	0	8.4971	7	3	1	3	4	Q55CB3;Q55CB2	Q55CB3	44689;44689	1107	tr|Q55CB3|Q55CB3_DICDI ADF-H domain-containing protein OS=Dictyostelium discoideum OX=44689 GN=DDB_G0270132 PE=4 SV=1	By MS/MS	By matching	By MS/MS	By MS/MS
21.4568	23.4903	21.6752	22.6906					23.1723	26.7387	24.4068	26.0827	27.6781	11	11	11	44.6	44.6	44.6	32.185	0	37.745	13	8	11	10	10	Q55CC2	Q55CC2	44689	1108	sp|Q55CC2|SDHB_DICDI Succinate dehydrogenase [ubiquinone] iron-sulfur subunit, mitochondrial OS=Dictyostelium discoideum OX=44689 GN=sdhB PE=3 SV=1	By MS/MS	By MS/MS	By MS/MS	By MS/MS
23.2828	20.6349	22.869	NaN					24.1521	22.8205	24.6315	21.8732	25.7358	5	5	5	8.2	8.2	8.2	72.961	0	9.8101	7	5	3	4	3	Q55CE3	Q55CE3	44689	1112	tr|Q55CE3|Q55CE3_DICDI Uncharacterized protein OS=Dictyostelium discoideum OX=44689 GN=DDB0190801 PE=4 SV=1	By MS/MS	By matching	By MS/MS	By MS/MS
NaN	20.9683	19.5162	20.0595					18.2353	23.6571	21.044	23.263	24.6189	3	3	3	6.9	6.9	6.9	58.032	0	9.6171	5	1	3	2	3	Q55CF6	Q55CF6	44689	1113	tr|Q55CF6|Q55CF6_DICDI Uncharacterized protein OS=Dictyostelium discoideum OX=44689 GN=DDB0190788 PE=3 SV=1	By matching	By MS/MS	By matching	By MS/MS
19.9974	21.1136	20.2293	21.6244					20.1893	24.6251	21.7782	24.3873	25.6488	5	5	5	14.8	14.8	14.8	47.719	0	8.2963	6	2	5	4	5	Q55CF8	Q55CF8	44689	1114	tr|Q55CF8|Q55CF8_DICDI PLD phosphodiesterase domain-containing protein OS=Dictyostelium discoideum OX=44689 GN=DDB0190786 PE=4 SV=1	By matching	By MS/MS	By matching	By MS/MS
20.0834	19.3182	20.586	NaN					21.2597	21.309	22.3612	20.52	23.5165	2	2	2	3.1	3.1	3.1	74.206	0	4.3489	3	2	2	2	1	Q55CH0	Q55CH0	44689	1115	sp|Q55CH0|ADCC_DICDI Arrestin domain-containing protein C OS=Dictyostelium discoideum OX=44689 GN=adcC PE=3 SV=1	By MS/MS	By matching	By MS/MS	By matching
NaN	NaN	NaN	NaN					19.9482	22.3587	19.8337	22.1228	23.5034	2	2	2	8.2	8.2	8.2	39.599	0	4.3433	2	2	2	1	2	Q55CJ7	Q55CJ7	44689	1116	tr|Q55CJ7|Q55CJ7_DICDI Diaminopimelate epimerase OS=Dictyostelium discoideum OX=44689 GN=DDB0190752 PE=3 SV=1	By matching	By MS/MS	By matching	By MS/MS
22.2654	22.9399	21.9139	22.499					25.2695	27.7811	26.0291	27.416	28.9502	28	28	28	79.8	79.8	79.8	54.461	0	125.22	62	24	27	25	26	Q55CJ9	Q55CJ9	44689	1117	tr|Q55CJ9|Q55CJ9_DICDI Aldehyde dehydrogenase OS=Dictyostelium discoideum OX=44689 GN=DDB0231503 PE=4 SV=1	By MS/MS	By MS/MS	By MS/MS	By MS/MS
23.9226	21.122	23.7421	22.1179					25.8725	24.9193	26.9189	25.8786	28.0697	13	13	13	42.2	42.2	42.2	41.992	0	57.288	42	13	10	13	12	Q55CQ6	Q55CQ6	44689	1119	sp|Q55CQ6|SERC_DICDI Probable phosphoserine aminotransferase OS=Dictyostelium discoideum OX=44689 GN=serC PE=3 SV=1	By MS/MS	By MS/MS	By MS/MS	By MS/MS
23.3008	26.1411	23.8387	25.212					26.5444	31.0244	28.2153	30.1653	31.8225	40	40	40	79.3	79.3	79.3	70.844	0	317.71	148	34	40	37	40	Q55CS9	Q55CS9	44689	1123	sp|Q55CS9|ATPB_DICDI ATP synthase subunit beta, mitochondrial OS=Dictyostelium discoideum OX=44689 GN=atp5f1b PE=1 SV=1	By MS/MS	By MS/MS	By MS/MS	By MS/MS
24.0626	22.8198	25.1526	23.8612					28.0686	28.1974	30.2923	29.6226	31.3467	60	60	59	61.7	61.7	60.9	98.572	0	323.31	173	51	42	57	54	Q55CT4	Q55CT4	44689	1125	tr|Q55CT4|Q55CT4_DICDI Aminopeptidase OS=Dictyostelium discoideum OX=44689 GN=psaA PE=3 SV=1	By MS/MS	By MS/MS	By MS/MS	By MS/MS
18.9654	20.2656	NaN	19.5268					19.1616	23.3445	20.3389	22.8603	24.2664	5	5	5	8.2	8.2	8.2	77.587	0	10.975	9	2	5	2	5	Q55CT6	Q55CT6	44689	1126	tr|Q55CT6|Q55CT6_DICDI Acyl-coenzyme A oxidase OS=Dictyostelium discoideum OX=44689 GN=DDB0216722 PE=3 SV=1	By matching	By MS/MS	By matching	By MS/MS
20.8011	23.5575	21.5262	23.2798					22.3073	25.7176	23.4891	25.7821	26.9523	2	2	2	8.4	8.4	8.4	33.599	0	5.0857	8	2	2	2	2	Q55CT9	Q55CT9	44689	1127	tr|Q55CT9|Q55CT9_DICDI Uncharacterized protein OS=Dictyostelium discoideum OX=44689 GN=DDB0201900 PE=4 SV=1	By MS/MS	By MS/MS	By MS/MS	By MS/MS
21.4424	19.5495	21.6997	20.2255					22.0914	21.9591	23.5649	23.3441	24.9136	3	3	3	12.8	12.8	12.8	26.216	0	6.1995	6	2	3	3	3	Q55CV0	Q55CV0	44689	1128	sp|Q55CV0|NNRE_DICDI NAD(P)H-hydrate epimerase OS=Dictyostelium discoideum OX=44689 GN=DDB_G0269890 PE=3 SV=1	By MS/MS	By MS/MS	By MS/MS	By MS/MS
NaN	20.6369	NaN	20.0625					19.0393	23.6174	20.6888	22.4619	24.3153	2	2	2	13.2	13.2	13.2	25.499	0	10.42	4	1	2	1	2	Q55CV5	Q55CV5	44689	1129	sp|Q55CV5|TSPA_DICDI Probable tetraspanin tspA OS=Dictyostelium discoideum OX=44689 GN=tspA PE=2 SV=1	By matching	By MS/MS	By matching	By MS/MS
24.7121	23.6674	24.9215	24.3886					28.6028	29.0439	29.8353	30.004	31.4803	57	56	56	63.3	62.5	62.5	97.613	0	292.8	173	54	51	56	54	Q55CY7;Q55CY8	Q55CY7	44689;44689	1132	tr|Q55CY7|Q55CY7_DICDI Aminopeptidase OS=Dictyostelium discoideum OX=44689 GN=psaB PE=3 SV=1	By MS/MS	By MS/MS	By MS/MS	By MS/MS
NaN	22.4873	22.1252	NaN					17.4405	23.6339	24.1269	21.0694	25.0069	3	3	3	7.6	7.6	7.6	57.407	0	8.7947	5	1	3	2	1	Q55D12	Q55D12	44689	1134	sp|Q55D12|SYHM_DICDI Probable histidine--tRNA ligase, mitochondrial OS=Dictyostelium discoideum OX=44689 GN=mhisS PE=3 SV=1	By matching	By MS/MS	By MS/MS	By MS/MS
19.6791	21.0994	20.3317	21.0754					20.6262	24.7869	21.5936	24.569	25.8049	5	5	5	9.3	9.3	9.3	96.347	0	17.506	10	3	5	2	5	Q55D50	Q55D50	44689	1135	tr|Q55D50|Q55D50_DICDI Uncharacterized protein OS=Dictyostelium discoideum OX=44689 GN=DDB0190556 PE=3 SV=1	By matching	By MS/MS	By matching	By MS/MS
NaN	NaN	NaN	NaN					18.9733	22.6023	20.0004	22.5065	23.7274	1	1	1	3	3	3	42.506	0	2.6857	3	1	1	1	1	Q55D63	Q55D63	44689	1136	tr|Q55D63|Q55D63_DICDI Uncharacterized protein OS=Dictyostelium discoideum OX=44689 GN=DDB0201846 PE=4 SV=1	By matching	By MS/MS	By MS/MS	By MS/MS
22.7554	21.5188	22.8282	21.8581					23.8087	24.1135	24.9168	24.4062	26.3704	5	5	5	37.1	37.1	37.1	22.816	0	26.286	13	5	5	5	5	Q55D66	Q55D66	44689	1137	sp|Q55D66|PSB3_DICDI Proteasome subunit beta type-3 OS=Dictyostelium discoideum OX=44689 GN=psmB3 PE=3 SV=1	By MS/MS	By MS/MS	By MS/MS	By MS/MS
19.9009	21.9148	19.0333	20.1396					21.4906	24.9426	20.2874	24.264	25.7547	10	10	10	25.4	25.4	25.4	66.893	0	18.265	13	2	8	2	8	Q55D79	Q55D79	44689	1140	tr|Q55D79|Q55D79_DICDI 3-hydroxyisobutyryl-CoA hydrolase, mitochondrial OS=Dictyostelium discoideum OX=44689 GN=DDB0190529 PE=3 SV=1	By MS/MS	By MS/MS	By matching	By MS/MS
21.4012	23.1863	20.9601	22.851					22.4513	25.4515	23.5647	25.3202	26.6584	6	6	6	9	9	9	80.762	0	16.511	11	3	6	4	6	Q55D85	Q55D85	44689	1141	sp|Q55D85|CAS1_DICDI Cycloartenol synthase OS=Dictyostelium discoideum OX=44689 GN=cas1 PE=1 SV=1	By MS/MS	By MS/MS	By MS/MS	By MS/MS
19.3467	19.4774	18.9649	19.7301					20.6895	22.7689	21.0307	23.3222	24.3558	5	5	5	9.4	9.4	9.4	84.05	0	8.2823	6	3	4	3	5	Q55D91	Q55D91	44689	1142	tr|Q55D91|Q55D91_DICDI Uncharacterized protein OS=Dictyostelium discoideum OX=44689 GN=DDB0190517 PE=4 SV=1	By matching	By MS/MS	By matching	By MS/MS
20.8641	19.5595	21.0485	19.4027					22.815	22.3411	24.1751	23.288	25.3197	6	6	6	18.5	18.5	18.5	43.082	0	16.459	10	6	4	6	6	Q55DB6	Q55DB6	44689	1145	sp|Q55DB6|AHSA_DICDI Activator of 90 kDa heat shock protein ATPase homolog OS=Dictyostelium discoideum OX=44689 GN=ahsa PE=2 SV=1	By MS/MS	By matching	By MS/MS	By MS/MS
23.3956	NaN	23.1674	21.0612					23.4348	21.8729	24.4661	23.2103	25.5184	3	3	3	52.1	52.1	52.1	10.571	0	14.203	6	3	2	3	3	Q55DB8	Q55DB8	44689	1146	tr|Q55DB8|Q55DB8_DICDI Uncharacterized protein OS=Dictyostelium discoideum OX=44689 GN=DDB0216687 PE=4 SV=1	By MS/MS	By MS/MS	By MS/MS	By MS/MS
23.8954	21.6753	24.0949	22.6475					25.7425	24.9049	27.0403	26.2133	28.1765	9	9	9	27.5	27.5	27.5	30.59	0	75.249	19	9	6	9	9	Q55DC0	Q55DC0	44689	1147	tr|Q55DC0|Q55DC0_DICDI Uncharacterized protein OS=Dictyostelium discoideum OX=44689 GN=DDB0190490 PE=4 SV=1	By MS/MS	By MS/MS	By MS/MS	By MS/MS
NaN	NaN	NaN	NaN					19.1214	22.2344	21.2529	22.3357	23.6646	2	2	2	3	3	3	56.031	0.00076104	2.2691	3	2	2	2	2	Q55DL0	Q55DL0	44689	1150	sp|Q55DL0|DPYS_DICDI Dihydropyrimidinase OS=Dictyostelium discoideum OX=44689 GN=pyd2 PE=1 SV=1	By matching	By MS/MS	By MS/MS	By MS/MS
24.3255	22.7728	24.196	23.0942					26.9958	26.5584	27.9525	27.4612	29.3349	23	23	23	64	64	64	46.568	0	94.6	56	23	21	22	21	Q55DP8	Q55DP8	44689	1151	sp|Q55DP8|ACY1_DICDI Aminoacylase-1 OS=Dictyostelium discoideum OX=44689 GN=acy1 PE=2 SV=1	By MS/MS	By MS/MS	By MS/MS	By MS/MS
20.8208	22.4021	21.0517	22.0827					22.5436	26.6729	24.2938	26.4756	27.758	21	21	21	39.7	39.7	39.7	74.608	0	79.78	37	9	21	12	20	Q55DR6	Q55DR6	44689	1152	sp|Q55DR6|FCSA_DICDI Fatty acyl-CoA synthetase A OS=Dictyostelium discoideum OX=44689 GN=fcsA PE=1 SV=1	By MS/MS	By MS/MS	By MS/MS	By MS/MS
20.4384	21.8845	20.3301	21.4628					21.7852	25.7921	23.3641	25.5791	26.8699	11	11	11	35.1	35.1	35.1	50.121	0	39.127	19	5	11	7	11	Q55DT8	Q55DT8	44689	1154	sp|Q55DT8|ARGD_DICDI Probable acetylornithine aminotransferase, mitochondrial OS=Dictyostelium discoideum OX=44689 GN=argD PE=3 SV=1	By MS/MS	By MS/MS	By MS/MS	By MS/MS
27.0208	25.5053	27.7943	26.7145					29.6236	29.4259	31.2312	30.8523	32.4841	23	23	23	70.3	70.3	70.3	42.496	0	176.4	110	22	20	22	22	Q55DV9	Q55DV9	44689	1155	sp|Q55DV9|CGL_DICDI Cystathionine gamma-lyase OS=Dictyostelium discoideum OX=44689 GN=cysA PE=1 SV=1	By MS/MS	By MS/MS	By MS/MS	By MS/MS
22.0531	21.3346	22.7793	20.7496					24.0195	24.5846	25.7985	24.3403	26.8596	8	8	8	46	46	46	22.11	0	21.549	15	8	7	8	8	Q55DY7	Q55DY7	44689	1157	sp|Q55DY7|PSB2_DICDI Proteasome subunit beta type-2 OS=Dictyostelium discoideum OX=44689 GN=psmB2 PE=3 SV=1	By MS/MS	By MS/MS	By MS/MS	By MS/MS
21.1187	18.3365	21.0437	18.0476					24.0511	22.6697	25.1843	22.3264	26.0071	16	16	16	8.3	8.3	8.3	264.39	0	28.881	19	15	8	15	8	Q55DZ2	Q55DZ2	44689	1159	tr|Q55DZ2|Q55DZ2_DICDI Ubiquitin domain-containing protein OS=Dictyostelium discoideum OX=44689 GN=DDB_G0269462 PE=4 SV=2	By MS/MS	By matching	By MS/MS	By matching
NaN	NaN	NaN	NaN					17.9268	23.1497	20.9594	23.2815	24.3772	6	6	6	21.6	21.6	21.6	36.744	0	9.3846	2	2	5	3	6	Q55E06	Q55E06	44689	1160	sp|Q55E06|HEM2_DICDI Delta-aminolevulinic acid dehydratase OS=Dictyostelium discoideum OX=44689 GN=alad PE=3 SV=2	By matching	By MS/MS	By matching	By MS/MS
22.6145	21.6483	22.7381	21.4756					23.4879	24.1603	24.6805	24.3237	26.2243	5	5	4	27.5	27.5	23.6	19.706	0	9.6737	12	4	4	4	3	Q55E15;Q55E16;Q54FF6	Q55E15	44689;44689;44689	1161	tr|Q55E15|Q55E15_DICDI Uncharacterized protein OS=Dictyostelium discoideum OX=44689 GN=DDB0201728 PE=4 SV=1	By MS/MS	By MS/MS	By MS/MS	By MS/MS
23.1143	18.5926	22.3929	20.0223					24.3542	22.0704	24.963	22.8918	25.9833	9	9	9	13.3	13.3	13.3	105.95	0	26.413	11	8	5	7	5	Q55E54	Q55E54	44689	1162	sp|Q55E54|COROB_DICDI Coronin-B OS=Dictyostelium discoideum OX=44689 GN=corB PE=1 SV=1	By MS/MS	By MS/MS	By MS/MS	By MS/MS
25.3027	23.1485	24.8309	23.6477					28.1618	27.5201	28.6579	28.172	30.1827	19	19	19	47.5	47.5	47.5	56.426	0	94.008	63	19	17	19	19	Q55E60	Q55E60	44689	1163	sp|Q55E60|PEPD_DICDI Xaa-Pro dipeptidase OS=Dictyostelium discoideum OX=44689 GN=pepd PE=1 SV=1	By MS/MS	By MS/MS	By MS/MS	By MS/MS
20.5074	21.1381	20.1673	20.8764					24.1955	26.7064	24.7546	26.5999	27.9469	32	32	32	11.3	11.3	11.3	390.89	0	79.575	57	25	32	23	31	Q55E77	Q55E77	44689	1165	tr|Q55E77|Q55E77_DICDI Uncharacterized protein OS=Dictyostelium discoideum OX=44689 GN=DDB0201696 PE=4 SV=1	By MS/MS	By MS/MS	By MS/MS	By MS/MS
20.9572	20.0343	21.0422	20.1916					22.6348	23.359	24.3087	23.4104	25.5522	6	6	6	24.3	24.3	24.3	39.44	0	13.051	18	4	5	6	4	Q55E83	Q55E83	44689	1166	sp|Q55E83|NIF3L_DICDI NIF3-like protein 1 OS=Dictyostelium discoideum OX=44689 GN=nif3 PE=2 SV=1	By MS/MS	By MS/MS	By MS/MS	By MS/MS
18.7454	22.5187	19.4617	21.3231					20.9339	27.1282	23.7135	26.3592	27.8888	24	24	24	36.8	36.8	36.8	81.93	0	70.647	39	7	24	14	24	Q55E94	Q55E94	44689	1167	sp|Q55E94|EFGM_DICDI Elongation factor G, mitochondrial OS=Dictyostelium discoideum OX=44689 GN=gfm1 PE=3 SV=1	By matching	By MS/MS	By MS/MS	By MS/MS
20.9647	20.4706	20.9715	20.8715					22.1496	22.6774	22.7534	23.8307	24.9912	3	3	3	8.5	8.5	8.5	34.696	0	6.28	8	3	3	2	3	Q55E97	Q55E97	44689	1168	tr|Q55E97|Q55E97_DICDI C2 domain-containing protein OS=Dictyostelium discoideum OX=44689 GN=DDB0190183 PE=4 SV=1	By MS/MS	By MS/MS	By MS/MS	By MS/MS
19.5524	21.3881	18.9973	20.9641					19.2652	24.4232	21.2797	24.545	25.5798	8	8	8	22.3	22.3	22.3	49.345	0	20.838	7	2	6	3	7	Q55EC2	Q55EC2	44689	1169	tr|Q55EC2|Q55EC2_DICDI TPR_REGION domain-containing protein OS=Dictyostelium discoideum OX=44689 GN=DDB0201681 PE=4 SV=1	By matching	By MS/MS	By matching	By MS/MS
22.4866	22.3656	22.576	22.105					23.9507	25.3185	25.1655	25.3696	27.0509	6	6	6	15	15	15	36.643	0	13.389	20	6	6	6	6	Q55ED1	Q55ED1	44689	1171	sp|Q55ED1|NAP1_DICDI Probable nucleosome assembly protein OS=Dictyostelium discoideum OX=44689 GN=nap1 PE=2 SV=1	By MS/MS	By MS/MS	By MS/MS	By MS/MS
20.6569	20.1067	20.9332	20.008					22.1507	23.4338	23.6601	23.4827	25.2879	4	4	4	15.6	15.6	15.6	40	0	10.972	9	3	4	4	4	Q55EJ0	Q55EJ0	44689	1174	tr|Q55EJ0|Q55EJ0_DICDI BTB domain-containing protein OS=Dictyostelium discoideum OX=44689 GN=DDB0202360 PE=4 SV=1	By MS/MS	By MS/MS	By MS/MS	By MS/MS
NaN	20.7646	19.9211	21.13					18.5421	23.3265	21.1062	23.2495	24.4633	2	2	2	7.7	7.7	7.7	27.006	0	4.2895	4	1	2	2	2	Q55EJ2	Q55EJ2	44689	1175	tr|Q55EJ2|Q55EJ2_DICDI Uncharacterized protein OS=Dictyostelium discoideum OX=44689 GN=DDB0190094 PE=4 SV=1	By matching	By MS/MS	By MS/MS	By MS/MS
24.1917	NaN	NaN	23.386					24.0395	23.734	NaN	25.5398	26.253	4	4	4	34.2	34.2	34.2	16.154	0	71.865	4	4	4	3	4	Q55EM4;Q54C54	Q55EM4	44689;44689	1177	tr|Q55EM4|Q55EM4_DICDI Uncharacterized protein OS=Dictyostelium discoideum OX=44689 GN=DDB0190067 PE=4 SV=1	By MS/MS	By MS/MS	By MS/MS	By MS/MS
19.2456	19.0082	20.5743	19.379					19.9024	21.0028	22.1361	21.9169	23.4738	2	2	2	3.8	3.8	3.8	74.1	0	5.1496	4	2	2	2	2	Q55EQ6	Q55EQ6	44689	1179	tr|Q55EQ6|Q55EQ6_DICDI Uncharacterized protein OS=Dictyostelium discoideum OX=44689 GN=DDB0190037 PE=4 SV=1	By matching	By MS/MS	By MS/MS	By MS/MS
19.3113	21.1213	19.7467	21.0316					20.8249	24.8145	23.158	24.788	26.0545	9	9	9	28	28	28	44.119	0	26.639	15	4	9	6	8	Q55ET7	Q55ET7	44689	1182	tr|Q55ET7|Q55ET7_DICDI Obg-like ATPase 1 OS=Dictyostelium discoideum OX=44689 GN=DDB0190011 PE=3 SV=1	By matching	By MS/MS	By MS/MS	By MS/MS
20.9069	21.9512	21.0653	21.5412					22.735	25.6247	24.3852	25.4521	26.9149	9	9	9	45.2	45.2	45.2	29.984	0	44.393	20	5	8	8	7	Q55EX9	Q55EX9	44689	1185	sp|Q55EX9|Y8948_DICDI Putative methyltransferase DDB_G0268948 OS=Dictyostelium discoideum OX=44689 GN=DDB_G0268948 PE=1 SV=2	By MS/MS	By MS/MS	By MS/MS	By MS/MS
24.0226	24.4237	23.5513	24.1486					26.4264	28.4592	27.1773	28.4615	29.8691	25	25	24	77.9	77.9	76.1	47.284	0	124.18	55	21	24	21	22	Q55F21	Q55F21	44689	1187	sp|Q55F21|AATM_DICDI Aspartate aminotransferase, mitochondrial OS=Dictyostelium discoideum OX=44689 GN=aatA PE=3 SV=1	By MS/MS	By MS/MS	By MS/MS	By MS/MS
18.7054	21.6458	18.9072	20.6841					21.1106	25.945	22.859	25.0243	26.6943	20	20	20	22.1	22.1	22.1	123.04	0	56.473	19	5	19	10	16	Q55F30	Q55F30	44689	1188	tr|Q55F30|Q55F30_DICDI Proton-translocating NAD(P)(+) transhydrogenase OS=Dictyostelium discoideum OX=44689 GN=DDB0231372 PE=4 SV=1	By matching	By MS/MS	By MS/MS	By MS/MS
21.8151	20.6683	22.2449	21.5415					23.8565	24.3922	25.8451	25.6972	27.1785	14	14	14	45.8	45.8	45.8	36.888	0	39.568	34	10	13	14	13	Q55F34	Q55F34	44689	1189	sp|Q55F34|DPNP_DICDI 3(2),5-bisphosphate nucleotidase OS=Dictyostelium discoideum OX=44689 GN=DDB_G0268652 PE=3 SV=1	By MS/MS	By MS/MS	By MS/MS	By MS/MS
20.7064	23.9531	20.9023	22.3757					20.9121	25.4981	22.7705	24.9595	26.4096	4	4	4	26.5	26.5	26.5	18.508	0	26.383	8	3	4	4	4	Q55F42	Q55F42	44689	1190	sp|Q55F42|ATPD_DICDI ATP synthase subunit delta, mitochondrial OS=Dictyostelium discoideum OX=44689 GN=atp5f1d PE=3 SV=1	By MS/MS	By MS/MS	By MS/MS	By MS/MS
NaN	22.2295	NaN	21.1113					17.4358	24.8773	18.6767	23.377	25.3345	5	5	5	15.9	15.9	15.9	11.646	0	4.3951	6	1	5	1	4	Q55F64	Q55F64	44689	1191	tr|Q55F64|Q55F64_DICDI Uncharacterized protein OS=Dictyostelium discoideum OX=44689 GN=DDB_G0268240 PE=4 SV=1	By matching	By MS/MS	By matching	By MS/MS
22.7833	21.6575	22.4396	22.5966					24.3064	24.9153	25.1243	25.892	27.1722	6	6	6	44.2	44.2	44.2	18.522	0	24.298	18	6	6	6	6	Q55F82	Q55F82	44689	1193	tr|Q55F82|Q55F82_DICDI Uncharacterized protein OS=Dictyostelium discoideum OX=44689 GN=DDB_G0268600 PE=4 SV=2	By MS/MS	By MS/MS	By MS/MS	By MS/MS
22.063	21.0893	NaN	21.3832					22.8905	22.2483	21.5582	23.2949	24.6395	5	5	5	24.1	24.1	24.1	30.001	0	28.402	4	5	5	4	5	Q55F85	Q55F85	44689	1194	tr|Q55F85|Q55F85_DICDI BB_PF domain-containing protein OS=Dictyostelium discoideum OX=44689 GN=DDB0189868 PE=4 SV=1	By MS/MS	By MS/MS	By MS/MS	By MS/MS
24.18	18.5587	23.9478	18.5725					25.7078	20.652	25.7236	22.1608	26.7964	8	8	8	37.1	37.1	37.1	23.923	0	17.061	12	8	4	8	4	Q55F86	Q55F86	44689	1195	tr|Q55F86|Q55F86_DICDI Uncharacterized protein OS=Dictyostelium discoideum OX=44689 GN=DDB0189867 PE=4 SV=1	By MS/MS	By matching	By MS/MS	By matching
NaN	19.9508	NaN	19.6448					19.9202	22.8051	18.7071	22.5308	23.8199	4	4	4	5.5	5.5	5.5	100.01	0	5.485	6	1	4	1	4	Q55F94	Q55F94	44689	1196	sp|Q55F94|DLPA_DICDI Dynamin-like protein A OS=Dictyostelium discoideum OX=44689 GN=dlpA PE=2 SV=1	By matching	By MS/MS	By matching	By MS/MS
NaN	NaN	NaN	NaN					18.6923	20.3644	21.2684	22.6949	23.4026	2	2	2	11.4	11.4	11.4	23.063	0	2.9298	2	1	1	1	2	Q55FF3	Q55FF3	44689	1198	sp|Q55FF3|GSTA1_DICDI Putative glutathione S-transferase alpha-1 OS=Dictyostelium discoideum OX=44689 GN=gsta1 PE=1 SV=1	By matching	By MS/MS	By matching	By MS/MS
23.879	24.0792	23.3554	23.8616					26.7844	28.6488	27.3078	28.6131	30.0521	24	24	24	54.7	54.7	54.7	55.691	0	122.93	69	23	24	22	24	Q55FI1	Q55FI1	44689	1200	sp|Q55FI1|GABT_DICDI 4-aminobutyrate aminotransferase OS=Dictyostelium discoideum OX=44689 GN=gabT PE=3 SV=1	By MS/MS	By MS/MS	By MS/MS	By MS/MS
22.05	20.9841	21.9354	21.5503					23.274	23.7786	24.3003	24.4694	26.0279	3	3	3	15	15	15	28.759	0	14.299	11	3	3	3	3	Q55FI9	Q55FI9	44689	1201	tr|Q55FI9|Q55FI9_DICDI Glyco_hydro_18 domain-containing protein OS=Dictyostelium discoideum OX=44689 GN=DDB0189769 PE=4 SV=1	By MS/MS	By MS/MS	By MS/MS	By MS/MS
NaN	NaN	NaN	NaN					NaN	21.8324	NaN	22.1337	22.9909	2	1	1	10.6	5.3	5.3	23.386	0	3.063	2	0	1	0	1	Q55FK2	Q55FK2	44689	1203	sp|Q55FK2|RAB6_DICDI Ras-related protein Rab-6 OS=Dictyostelium discoideum OX=44689 GN=rab6 PE=3 SV=1	By matching	By MS/MS	By matching	By MS/MS
20.1664	21.0697	20.2893	21.1803					20.4557	24.1384	22.5793	24.1728	25.4261	5	5	5	9.2	9.2	9.2	71.516	0	14.453	12	2	5	4	5	Q55FM2	Q55FM2	44689	1205	tr|Q55FM2|Q55FM2_DICDI Uncharacterized protein OS=Dictyostelium discoideum OX=44689 GN=DDB0189736 PE=3 SV=1	By MS/MS	By MS/MS	By MS/MS	By MS/MS
23.0013	22.8853	23.8454	22.9915					24.167	25.8404	26.0761	25.9187	27.6669	4	4	4	17.3	17.3	17.3	22.262	0	17.651	17	4	4	4	4	Q55FM3	Q55FM3	44689	1206	tr|Q55FM3|Q55FM3_DICDI CS domain-containing protein OS=Dictyostelium discoideum OX=44689 GN=DDB0189735 PE=4 SV=1	By MS/MS	By MS/MS	By MS/MS	By MS/MS
NaN	NaN	NaN	NaN					18.6515	21.4638	19.5798	21.8418	22.9036	1	1	1	13.3	13.3	13.3	12.997	0	3.825	2	1	1	1	1	Q55FM5	Q55FM5	44689	1207	sp|Q55FM5|MTPN_DICDI Myotrophin homolog OS=Dictyostelium discoideum OX=44689 GN=mtpn PE=3 SV=1	By matching	By MS/MS	By matching	By MS/MS
21.8133	22.3971	23.0205	22.5765					24.3783	26.4013	26.738	26.5734	28.2635	15	15	15	45.8	45.8	45.8	50.946	0	57.84	37	13	14	15	13	Q55FM7	Q55FM7	44689	1208	tr|Q55FM7|Q55FM7_DICDI Rab GDP dissociation inhibitor OS=Dictyostelium discoideum OX=44689 GN=DDB0189731 PE=3 SV=1	By MS/MS	By MS/MS	By MS/MS	By MS/MS
21.4589	23.1409	21.421	22.4279					24.007	27.3713	25.0932	26.7954	28.3525	15	15	15	50.8	50.8	50.8	40.724	0	61.839	40	12	15	13	15	Q55FN7	Q55FN7	44689	1210	sp|Q55FN7|ODBB_DICDI 2-oxoisovalerate dehydrogenase subunit beta, mitochondrial OS=Dictyostelium discoideum OX=44689 GN=bkdB PE=3 SV=1	By MS/MS	By MS/MS	By MS/MS	By MS/MS
21.6848	22.2233	22.3484	22.2548					24.3561	26.7283	26.2403	26.9587	28.3509	18	18	18	22.4	22.4	22.4	110.44	0	75.962	46	14	18	16	18	Q55FT1	Q55FT1	44689	1214	sp|Q55FT1|DPYD_DICDI Dihydropyrimidine dehydrogenase [NADP(+)] OS=Dictyostelium discoideum OX=44689 GN=pyd1 PE=2 SV=1	By MS/MS	By MS/MS	By MS/MS	By MS/MS
21.8662	17.148	21.3469	17.3763					22.9861	20.0784	23.5687	20.9548	24.5098	3	3	3	13	13	13	23.592	0	8.4739	5	3	2	3	3	Q55FZ1	Q55FZ1	44689	1215	tr|Q55FZ1|Q55FZ1_DICDI Uncharacterized protein OS=Dictyostelium discoideum OX=44689 GN=DDB0189624 PE=4 SV=1	By MS/MS	By matching	By MS/MS	By matching
22.8917	21.8589	23.577	21.7324					24.5469	24.995	26.2429	25.1439	27.3782	7	7	7	34	34	34	26.687	0	27.899	24	7	7	7	7	Q55G04	Q55G04	44689	1216	sp|Q55G04|PSA5_DICDI Proteasome subunit alpha type-5 OS=Dictyostelium discoideum OX=44689 GN=psmA5 PE=3 SV=1	By MS/MS	By MS/MS	By MS/MS	By MS/MS
NaN	21.9572	19.612	21.0439					19.3952	24.399	21.8228	23.9043	25.3315	4	4	4	35.1	35.1	35.1	10.478	0	12.98	6	2	4	4	4	Q55G38	Q55G38	44689	1218	tr|Q55G38|Q55G38_DICDI Uncharacterized protein OS=Dictyostelium discoideum OX=44689 GN=DDB_G0268360 PE=3 SV=1	By matching	By MS/MS	By MS/MS	By MS/MS
NaN	NaN	NaN	NaN					20.7894	22.6256	21.7443	22.5543	24.098	3	3	3	5.5	5.5	5.5	85.38	0	3.0647	2	1	3	1	3	Q55G92	Q55G92	44689	1220	tr|Q55G92|Q55G92_DICDI Tr-type G domain-containing protein OS=Dictyostelium discoideum OX=44689 GN=DDB0189529 PE=3 SV=1	By MS/MS	By MS/MS	By MS/MS	By matching
20.2134	21.9097	20.4878	22.1547					22.3549	25.9868	23.9193	26.3819	27.3843	12	12	12	42.4	42.4	42.4	33.268	0	34.741	19	8	10	8	12	Q55GC0	Q55GC0	44689	1221	tr|Q55GC0|Q55GC0_DICDI Methyltransf_11 domain-containing protein OS=Dictyostelium discoideum OX=44689 GN=DDB0189501 PE=4 SV=1	By matching	By MS/MS	By MS/MS	By MS/MS
24.7306	23.9292	24.575	24.9052					26.3477	26.734	27.3228	28.2956	29.3711	12	5	5	67.4	28.6	28.6	19.593	0	27.506	28	5	5	5	5	Q55GC4	Q55GC4	44689	1222	tr|Q55GC4|Q55GC4_DICDI Uncharacterized protein OS=Dictyostelium discoideum OX=44689 GN=DDB0189497 PE=4 SV=1	By MS/MS	By MS/MS	By MS/MS	By MS/MS
25.3149	25.1348	24.7366	25.3134					26.8843	27.8431	27.2263	28.4793	29.7387	13	13	6	68.4	68.4	29.3	19.472	0	64.952	37	6	6	6	6	Q55GC5	Q55GC5	44689	1223	tr|Q55GC5|Q55GC5_DICDI Uncharacterized protein OS=Dictyostelium discoideum OX=44689 GN=DDB0189496 PE=4 SV=1	By MS/MS	By MS/MS	By MS/MS	By MS/MS
NaN	22.1365	19.3115	20.6426					18.3394	23.9053	20.5022	23.5871	24.8447	4	4	4	34.5	34.5	34.5	16.423	0	11.337	3	1	4	3	4	Q55GD7	Q55GD7	44689	1224	tr|Q55GD7|Q55GD7_DICDI Uncharacterized protein OS=Dictyostelium discoideum OX=44689 GN=DDB0189485 PE=4 SV=1	By matching	By MS/MS	By matching	By MS/MS
20.5904	21.9255	20.4741	21.2961					22.4416	25.3878	23.5205	24.8658	26.4584	8	8	8	29.7	29.7	29.7	32.388	0	19.055	13	6	8	7	7	Q55GE2	Q55GE2	44689	1225	sp|Q55GE2|ODC_DICDI Probable mitochondrial 2-oxodicarboxylate carrier OS=Dictyostelium discoideum OX=44689 GN=mcfT PE=3 SV=1	By MS/MS	By MS/MS	By MS/MS	By MS/MS
19.3946	21.8123	19.4754	20.9523					20.5539	24.2884	21.7702	23.6048	25.1932	3	3	3	35.6	35.6	35.6	14.76	0	17.286	4	2	3	3	3	Q55GH8	Q55GH8	44689	1227	sp|Q55GH8|HSPL_DICDI Small heat shock protein hspL OS=Dictyostelium discoideum OX=44689 GN=hspL PE=3 SV=1	By matching	By MS/MS	By matching	By MS/MS
23.1095	21.9821	23.7302	22.1486					24.2321	25.0181	26.0732	24.9484	27.2231	8	8	8	50	50	50	23.445	0	90.717	13	7	6	8	6	Q55GJ6	Q55GJ6	44689	1230	sp|Q55GJ6|PSB6_DICDI Proteasome subunit beta type-6 OS=Dictyostelium discoideum OX=44689 GN=psmB6 PE=1 SV=1	By MS/MS	By MS/MS	By MS/MS	By MS/MS
NaN	20.8159	NaN	20.1124					16.5869	23.2945	18.7235	22.7578	24.0943	2	2	2	4	4	4	60.829	0	4.1714	3	1	2	1	2	Q55GN4	Q55GN4	44689	1231	tr|Q55GN4|Q55GN4_DICDI Amino_oxidase domain-containing protein OS=Dictyostelium discoideum OX=44689 GN=DDB0189392 PE=4 SV=1	By matching	By MS/MS	By matching	By MS/MS
NaN	NaN	NaN	NaN					17.9657	22.1464	18.9891	21.6021	23.0362	3	3	3	12	12	12	25.638	0	3.6408	2	1	3	1	2	Q55GP3	Q55GP3	44689	1232	tr|Q55GP3|Q55GP3_DICDI Uncharacterized protein OS=Dictyostelium discoideum OX=44689 GN=DDB0189383 PE=4 SV=1	By matching	By MS/MS	By matching	By MS/MS
NaN	NaN	NaN	NaN					20.1859	20.2508	19.8626	20.1607	22.1225	2	2	2	3	3	3	66.983	0	3.3435	3	2	1	1	1	Q55GP7	Q55GP7	44689	1233	tr|Q55GP7|Q55GP7_DICDI Uncharacterized protein OS=Dictyostelium discoideum OX=44689 GN=DDB0189379 PE=4 SV=1	By MS/MS	By MS/MS	By MS/MS	By MS/MS
28.5084	25.6972	28.056	26.5171					30.6038	29.3324	31.2064	30.2279	32.4926	14	14	14	94.1	94.1	94.1	15.855	0	193.86	100	14	13	14	14	Q55GQ5	Q55GQ5	44689	1234	sp|Q55GQ5|SODC1_DICDI Superoxide dismutase [Cu-Zn] 1 OS=Dictyostelium discoideum OX=44689 GN=sodA PE=2 SV=1	By MS/MS	By MS/MS	By MS/MS	By MS/MS
NaN	20.047	19.3008	19.8559					17.849	22.7303	21.6146	22.8677	24.1062	4	4	4	15.3	15.3	15.3	24.241	0	5.7415	5	1	4	4	4	Q55GQ6	Q55GQ6	44689	1235	sp|Q55GQ6|UPP_DICDI Uracil phosphoribosyltransferase OS=Dictyostelium discoideum OX=44689 GN=uprt PE=3 SV=1	By matching	By MS/MS	By MS/MS	By MS/MS
NaN	NaN	NaN	NaN					20.6394	21.2157	20.3333	21.3595	22.946	1	1	1	3.9	3.9	3.9	42.882	0	3.4632	2	1	1	1	1	Q55GS6	Q55GS6	44689	1236	sp|Q55GS6|HIBCH_DICDI 3-hydroxyisobutyryl-CoA hydrolase, mitochondrial OS=Dictyostelium discoideum OX=44689 GN=hibch PE=3 SV=1	By matching	By MS/MS	By matching	By MS/MS
NaN	NaN	NaN	NaN					17.7199	21.5548	19.0721	21.2388	22.592	1	1	1	6.6	6.6	6.6	31.303	0	6.6402	2	1	1	1	1	Q55GS7	Q55GS7	44689	1237	tr|Q55GS7|Q55GS7_DICDI Uncharacterized protein OS=Dictyostelium discoideum OX=44689 GN=DDB0189352 PE=4 SV=1	By matching	By MS/MS	By matching	By MS/MS
20.0179	NaN	21.6971	19.4482					21.0063	19.2906	24.0156	22.4175	24.5931	5	5	5	56.5	56.5	56.5	18.425	0	13.761	4	2	1	5	4	Q55GV2	Q55GV2	44689	1240	tr|Q55GV2|Q55GV2_DICDI Uncharacterized protein OS=Dictyostelium discoideum OX=44689 GN=DDB0202067 PE=4 SV=1	By MS/MS	By matching	By MS/MS	By matching
26.697	24.1756	26.4569	25.7065					28.3227	27.4744	29.1733	29.3868	30.7688	16	16	16	91.2	91.2	91.2	29.072	0	187.27	58	16	14	16	16	Q58A40;Q55C60	Q58A40;Q55C60	44689;44689	1242	tr|Q58A40|Q58A40_DICDI F5/8 type C domain-containing protein OS=Dictyostelium discoideum OX=44689 GN=DD7-1 PE=2 SV=1;tr|Q55C60|Q55C60_DICDI F5/8 type C domain-containing protein OS=Dictyostelium discoideum OX=44689 GN=DDB0190882 PE=4 SV=1	By MS/MS	By MS/MS	By MS/MS	By MS/MS
NaN	NaN	NaN	NaN					19.3472	21.7862	20.8018	22.023	23.3063	2	2	2	4.4	4.4	4.4	75.248	0	4.6498	1	1	2	1	2	Q58A41	Q58A41	44689	1243	tr|Q58A41|Q58A41_DICDI G domain-containing protein OS=Dictyostelium discoideum OX=44689 GN=DD8-14 PE=2 SV=1	By matching	By matching	By matching	By MS/MS
19.5236	21.3478	19.5988	21.0224					20.4508	24.6885	22.1422	24.5547	25.7832	7	7	7	14.6	14.6	14.6	69.498	0	18.785	11	3	6	4	7	Q58A42	Q58A42	44689	1244	sp|Q58A42|DD3_DICDI Protein DD3-3 OS=Dictyostelium discoideum OX=44689 GN=DD3-3 PE=2 SV=1	By matching	By MS/MS	By matching	By MS/MS
24.9676	21.5758	24.618	22.8787					26.4513	24.6988	27.1603	26.1091	28.3467	5	5	5	75	75	75	9.4305	0	17.459	19	5	5	5	5	Q5FXM5	Q5FXM5	44689	1245	sp|Q5FXM5|ACBP_DICDI Acyl-CoA-binding protein OS=Dictyostelium discoideum OX=44689 GN=acbA PE=1 SV=1	By MS/MS	By MS/MS	By MS/MS	By MS/MS
20.2973	21.3991	21.2332	21.4759					21.2772	24.0331	23.6012	24.4409	25.7184	5	5	5	16.8	16.8	16.8	39.106	0	12.544	8	3	4	5	5	Q5TJ65	Q5TJ65	44689	1246	sp|Q5TJ65|VASP_DICDI Protein VASP homolog OS=Dictyostelium discoideum OX=44689 GN=vasp PE=1 SV=1	By matching	By MS/MS	By MS/MS	By MS/MS
21.5589	21.5436	21.7438	21.6813					22.7411	24.6614	24.3519	25.053	26.4197	7	7	7	16.8	16.8	16.8	63.464	0	22.481	16	4	4	6	7	Q5V9E9	Q5V9E9	44689	1247	sp|Q5V9E9|G6PI_DICDI Glucose-6-phosphate isomerase OS=Dictyostelium discoideum OX=44689 GN=gpi PE=3 SV=1	By MS/MS	By MS/MS	By MS/MS	By MS/MS
25.0943	23.5893	25.0452	23.9344					27.6072	27.7607	28.6381	28.151	30.0961	26	26	26	66.9	66.9	66.9	56.41	0	163.64	70	25	25	26	25	Q5V9F0	Q5V9F0	44689	1248	sp|Q5V9F0|AMPL_DICDI Cytosol aminopeptidase OS=Dictyostelium discoideum OX=44689 GN=lap PE=1 SV=1	By MS/MS	By MS/MS	By MS/MS	By MS/MS
19.9149	21.9517	19.8927	21.5737					20.0498	24.6144	22.2508	24.3602	25.6675	7	7	7	15	15	15	55.401	0	16.332	9	2	7	5	7	Q5XM24	Q5XM24	44689	1249	sp|Q5XM24|APRA_DICDI Autocrine proliferation repressor protein A OS=Dictyostelium discoideum OX=44689 GN=aprA PE=1 SV=1	By matching	By MS/MS	By matching	By MS/MS
21.8397	19.1201	20.6977	19.0653					22.2492	21.0417	22.5624	21.8007	24.0183	4	4	4	44.2	44.2	44.2	10.351	0	4.9381	5	4	3	4	4	Q65YR7	Q65YR7	44689	1250	sp|Q65YR7|CYTA2_DICDI Cystatin-A2 OS=Dictyostelium discoideum OX=44689 GN=cpiB PE=2 SV=1	By MS/MS	By matching	By MS/MS	By matching
22.9102	23.5717	22.8491	23.6032					24.7084	26.8042	25.6288	27.0619	28.3264	6	6	6	79.8	79.8	79.8	10.401	0	28.509	26	6	6	6	6	Q65YR8	Q65YR8	44689	1251	sp|Q65YR8|CYTA1_DICDI Cystatin-A1 OS=Dictyostelium discoideum OX=44689 GN=cpiA PE=2 SV=1	By MS/MS	By MS/MS	By MS/MS	By MS/MS
28.8954	24.8704	28.5899	26.1648					31.7766	29.2906	32.4352	30.5547	33.4483	31	31	31	69.7	69.7	69.7	33.648	0	189.4	222	28	23	31	28	Q6IMN8	Q6IMN8	44689	1252	sp|Q6IMN8|ALRA_DICDI Aldose reductase A OS=Dictyostelium discoideum OX=44689 GN=alrA PE=2 SV=1	By MS/MS	By MS/MS	By MS/MS	By MS/MS
19.7679	21.627	20.2883	21.6498					21.3962	25.4104	23.433	25.6975	26.753	14	14	14	17.5	17.5	17.5	86.007	0	39.1	22	4	13	9	12	Q6TMK3;REV__Q54UV7	Q6TMK3	44689;44689	1255	sp|Q6TMK3|HSP88_DICDI Heat shock protein 88 OS=Dictyostelium discoideum OX=44689 GN=hspH PE=1 SV=1	By matching	By MS/MS	By MS/MS	By MS/MS
23.7705	21.663	23.5695	22.3198					26.6123	25.7615	27.3522	26.8554	28.7525	25	25	25	55.5	55.5	55.5	60.651	0	107.99	62	25	20	24	25	Q6TU48	Q6TU48	44689	1256	sp|Q6TU48|MAOX_DICDI NADP-dependent malic enzyme OS=Dictyostelium discoideum OX=44689 GN=malA PE=2 SV=1	By MS/MS	By MS/MS	By MS/MS	By MS/MS
NaN	19.6139	NaN	19.6019					NaN	22.5226	19.3635	22.9101	23.7977	5	5	5	3.8	3.8	3.8	153.2	0	7.2422	4	1	4	1	4	Q6UK63	Q6UK63	44689	1257	sp|Q6UK63|PIRA_DICDI Protein pirA OS=Dictyostelium discoideum OX=44689 GN=pirA PE=1 SV=1	By MS/MS	By MS/MS	By matching	By MS/MS
NaN	NaN	NaN	NaN					18.2957	21.1647	19.7328	22.8288	23.3902	1	1	1	22.3	22.3	22.3	11.495	0	6.0697	2	1	1	1	1	Q75JB5	Q75JB5	44689	1259	sp|Q75JB5|TM14_DICDI Transmembrane protein 14 homolog OS=Dictyostelium discoideum OX=44689 GN=DDB_G0271790 PE=3 SV=1	By matching	By MS/MS	By matching	By MS/MS
28.0549	24.7162	27.7853	25.5972					30.6302	28.8783	31.4278	30.0012	32.5106	35	35	35	79	79	79	62.57	0	323.31	119	32	30	35	32	Q75JD5	Q75JD5	44689	1260	sp|Q75JD5|PCKA_DICDI Phosphoenolpyruvate carboxykinase (ATP) OS=Dictyostelium discoideum OX=44689 GN=pckA PE=1 SV=1	By MS/MS	By MS/MS	By MS/MS	By MS/MS
NaN	NaN	NaN	NaN					18.8453	20.5304	20.9987	21.2153	22.6355	1	1	1	4.5	4.5	4.5	33.669	0.0057678	1.6982	2	1	1	1	1	Q75JE2	Q75JE2	44689	1261	tr|Q75JE2|Q75JE2_DICDI Uncharacterized protein OS=Dictyostelium discoideum OX=44689 GN=DDB0168502 PE=3 SV=1	By matching	By MS/MS	By matching	By MS/MS
NaN	19.4533	NaN	19.4158					NaN	23.0417	19.4296	23.1099	24.1327	7	7	7	3.8	3.8	3.8	274.97	0	12.333	8	1	7	1	6	Q75JH8	Q75JH8	44689	1263	tr|Q75JH8|Q75JH8_DICDI Uncharacterized protein OS=Dictyostelium discoideum OX=44689 GN=DDB0169506 PE=4 SV=1	By matching	By MS/MS	By matching	By MS/MS
20.4827	19.4599	19.8541	19.3068					21.5915	22.5026	22.7345	22.5629	24.4091	4	4	4	6.4	6.4	6.4	82.232	0	9.3034	4	3	4	4	4	Q75JI3	Q75JI3	44689	1264	sp|Q75JI3|NSF_DICDI Vesicle-fusing ATPase OS=Dictyostelium discoideum OX=44689 GN=nsfA PE=1 SV=1	By MS/MS	By MS/MS	By matching	By matching
20.111	22.0064	20.3196	21.3924					20.8157	23.9492	21.962	23.5297	25.0291	3	3	3	48.6	48.6	48.6	8.3956	0	11.789	5	2	3	3	3	Q75JK6	Q75JK6	44689	1265	sp|Q75JK6|ATP5E_DICDI ATP synthase subunit epsilon, mitochondrial OS=Dictyostelium discoideum OX=44689 GN=atp5f1e PE=3 SV=1	By MS/MS	By MS/MS	By MS/MS	By MS/MS
24.3527	22.0765	24.0793	22.0326					27.5382	26.6273	28.3135	26.7717	29.476	23	23	23	56.8	56.8	56.8	48.183	0	72.096	54	23	19	22	18	Q75JL7	Q75JL7	44689	1268	tr|Q75JL7|Q75JL7_DICDI Uncharacterized protein OS=Dictyostelium discoideum OX=44689 GN=DDB0169465 PE=3 SV=1	By MS/MS	By MS/MS	By MS/MS	By MS/MS
25.4089	23.0967	25.0561	23.6358					27.9364	26.7349	28.645	27.494	29.8643	33	33	33	60	60	60	70.46	0	121.04	56	31	26	32	29	Q75JL8;B0G110	Q75JL8;B0G110	44689;44689	1269	tr|Q75JL8|Q75JL8_DICDI Acyl-coenzyme A oxidase OS=Dictyostelium discoideum OX=44689 GN=DDB0169464 PE=3 SV=1;tr|B0G110|B0G110_DICDI Acyl-coenzyme A oxidase OS=Dictyostelium discoideum OX=44689 GN=DDB_G0276245 PE=3 SV=1	By MS/MS	By MS/MS	By MS/MS	By MS/MS
22.0658	20.2982	22.0488	20.502					23.219	22.4193	23.9482	23.0119	25.254	4	4	4	7.6	7.6	7.6	60.433	0	10.205	8	4	3	4	3	Q75JM6	Q75JM6	44689	1270	tr|Q75JM6|Q75JM6_DICDI Uncharacterized protein OS=Dictyostelium discoideum OX=44689 GN=DDB0169455 PE=4 SV=1	By MS/MS	By matching	By MS/MS	By MS/MS
NaN	NaN	NaN	NaN					22.1119	20.2202	22.1753	20.3175	23.4919	1	1	1	4	4	4	36.145	0.0078628	1.6343	5	1	1	1	1	Q75JN8	Q75JN8	44689	1272	sp|Q75JN8|PRPSB_DICDI Ribose-phosphate pyrophosphokinase B OS=Dictyostelium discoideum OX=44689 GN=prsB PE=3 SV=1	By MS/MS	By MS/MS	By MS/MS	By MS/MS
21.8645	22.9547	21.9563	23.0081					24.8167	25.9645	25.8708	26.0933	27.7643	17	17	17	35.2	35.2	35.2	64.934	0	53.857	38	10	16	17	15	Q75JQ1	Q75JQ1	44689	1273	sp|Q75JQ1|SYDC1_DICDI Aspartate--tRNA ligase, cytoplasmic 1 OS=Dictyostelium discoideum OX=44689 GN=aspS1 PE=3 SV=1	By MS/MS	By MS/MS	By MS/MS	By MS/MS
23.9862	24.912	23.9169	24.64					26.8574	29.4803	27.8025	29.384	30.7496	31	31	28	67.8	67.8	63.1	48.063	0	146.9	92	27	27	28	27	Q75JR2;REV__Q54KY5	Q75JR2	44689;44689	1275	sp|Q75JR2|IDHP_DICDI Isocitrate dehydrogenase [NADP], mitochondrial OS=Dictyostelium discoideum OX=44689 GN=idhM PE=3 SV=1	By MS/MS	By MS/MS	By MS/MS	By MS/MS
22.0549	23.0498	22.7168	23.219					25.2211	27.9093	26.9742	28.2321	29.4597	27	24	24	54.9	50	50	46.369	0	88.745	76	18	23	19	24	Q75JR3	Q75JR3	44689	1276	sp|Q75JR3|IDHC_DICDI Isocitrate dehydrogenase [NADP] cytoplasmic OS=Dictyostelium discoideum OX=44689 GN=idhC PE=1 SV=1	By MS/MS	By MS/MS	By MS/MS	By MS/MS
19.4206	20.6376	20.6153	20.2651					20.92	23.6137	23.4603	23.3853	25.1534	6	6	6	8.9	8.9	8.9	96.027	0	11.575	14	4	5	6	4	Q75JS7	Q75JS7	44689	1277	tr|Q75JS7|Q75JS7_DICDI Uncharacterized protein OS=Dictyostelium discoideum OX=44689 GN=DDB0168777 PE=4 SV=1	By MS/MS	By MS/MS	By MS/MS	By MS/MS
NaN	20.3562	18.3995	18.9448					NaN	23.1757	20.0743	22.4886	23.9728	5	5	5	7.2	7.2	7.2	94.365	0	7.7682	6	1	5	3	4	Q75JS8	Q75JS8	44689	1278	tr|Q75JS8|Q75JS8_DICDI AAA domain-containing protein OS=Dictyostelium discoideum OX=44689 GN=rcaA PE=3 SV=1	By matching	By MS/MS	By matching	By MS/MS
20.4264	21.6142	20.2934	20.8882					21.5887	25.3202	22.8662	24.5204	26.1938	8	8	8	29.9	29.9	29.9	36.468	0	25.11	15	3	8	6	7	Q75JT6	Q75JT6	44689	1279	tr|Q75JT6|Q75JT6_DICDI PKS_ER domain-containing protein OS=Dictyostelium discoideum OX=44689 GN=DDB0217007 PE=4 SV=1	By matching	By MS/MS	By MS/MS	By MS/MS
19.6609	21.9614	19.5115	20.4272					20.1763	24.4697	21.0034	24.3611	25.5186	4	4	4	43.7	43.7	43.7	15.596	0	7.6534	5	2	4	2	4	Q75JT7	Q75JT7	44689	1280	tr|Q75JT7|Q75JT7_DICDI Uncharacterized protein OS=Dictyostelium discoideum OX=44689 GN=DDB_G0272152 PE=4 SV=1	By matching	By MS/MS	By matching	By MS/MS
NaN	20.029	NaN	20.2168					19.4299	22.4429	20.6974	22.828	23.8908	2	2	2	8.3	8.3	8.3	32.205	0	6.8009	6	1	2	1	2	Q75JT8	Q75JT8	44689	1281	tr|Q75JT8|Q75JT8_DICDI Uncharacterized protein OS=Dictyostelium discoideum OX=44689 GN=DDB0168766 PE=4 SV=1	By MS/MS	By MS/MS	By MS/MS	By MS/MS
18.4512	19.9715	18.5418	19.8517					18.896	22.8303	20.6912	22.7986	24.0134	4	4	4	6.1	6.1	6.1	91.473	0	8.6081	7	2	4	2	3	Q75JW5	Q75JW5	44689	1282	tr|Q75JW5|Q75JW5_DICDI Uncharacterized protein OS=Dictyostelium discoideum OX=44689 GN=DDB0168738 PE=4 SV=1	By matching	By MS/MS	By matching	By MS/MS
24.2149	22.4978	24.3637	22.7886					26.4764	26.0644	27.7907	26.8404	28.9425	15	15	15	52	52	52	33.275	0	59.238	42	14	12	15	15	Q75JX0	Q75JX0	44689	1283	sp|Q75JX0|NADC_DICDI Nicotinate-nucleotide pyrophosphorylase [carboxylating] OS=Dictyostelium discoideum OX=44689 GN=qprt PE=3 SV=1	By MS/MS	By MS/MS	By MS/MS	By MS/MS
21.1707	21.8637	21.6368	22.0335					23.9781	26.5741	25.7278	26.9743	28.1788	19	19	19	39.1	39.1	39.1	56.303	0	55.193	44	12	18	15	19	Q75JY8	Q75JY8	44689	1284	tr|Q75JY8|Q75JY8_DICDI Uncharacterized protein OS=Dictyostelium discoideum OX=44689 GN=DDB_G0277615 PE=4 SV=1	By MS/MS	By MS/MS	By MS/MS	By MS/MS
21.2648	22.0814	21.4527	21.8313					22.6556	25.5429	24.4654	25.481	26.903	9	9	9	36.5	36.5	36.5	31.509	0	23.374	19	6	8	8	9	Q75K16	Q75K16	44689	1285	tr|Q75K16|Q75K16_DICDI RNA-binding region RNP-1 domain-containing protein OS=Dictyostelium discoideum OX=44689 GN=DDB0231494 PE=4 SV=1	By MS/MS	By MS/MS	By MS/MS	By MS/MS
NaN	23.619	21.121	23.5929					20.9043	26.4169	23.4009	26.6532	27.6333	3	3	3	31	31	31	14.292	0	9.7288	11	1	3	3	3	Q75K27	Q75K27	44689	1287	sp|Q75K27|RS24_DICDI 40S ribosomal protein S24 OS=Dictyostelium discoideum OX=44689 GN=rps24 PE=3 SV=1	By MS/MS	By MS/MS	By MS/MS	By MS/MS
NaN	20.5059	18.3702	20.1385					18.1929	23.4604	20.0746	23.2644	24.4565	3	3	3	14.5	14.5	14.5	25.234	0	5.901	6	1	3	2	3	Q769F6	Q769F6	44689	1288	tr|Q769F6|Q769F6_DICDI Emp24/gp25L/p24 family protein OS=Dictyostelium discoideum OX=44689 GN=empD PE=2 SV=1	By matching	By MS/MS	By matching	By MS/MS
21.16	23.9003	21.7927	23.6883					23.1194	27.9171	25.3131	27.9738	29.081	22	22	22	56	56	56	54.876	0	124.35	38	13	22	16	22	Q76NU1	Q76NU1	44689	1290	sp|Q76NU1|VATB_DICDI V-type proton ATPase subunit B OS=Dictyostelium discoideum OX=44689 GN=vatB PE=1 SV=1	By MS/MS	By MS/MS	By MS/MS	By MS/MS
27.5791	26.061	27.4852	26.412					29.3038	28.9841	30.1012	29.4743	31.5256	27	27	27	77.7	77.7	77.7	41.737	0	193.98	83	26	26	27	26	Q76NV5	Q76NV5	44689	1292	sp|Q76NV5|HPPD_DICDI 4-hydroxyphenylpyruvate dioxygenase OS=Dictyostelium discoideum OX=44689 GN=hpd PE=1 SV=1	By MS/MS	By MS/MS	By MS/MS	By MS/MS
21.6867	19.958	21.7914	20.0042					23.3002	22.9037	24.4073	23.5907	25.6611	4	4	4	10.4	10.4	10.4	50.26	0	12.973	6	4	3	4	4	Q76NX0	Q76NX0	44689	1293	tr|Q76NX0|Q76NX0_DICDI BRCT domain-containing protein OS=Dictyostelium discoideum OX=44689 GN=DDB_G0274693 PE=4 SV=1	By MS/MS	By MS/MS	By MS/MS	By MS/MS
NaN	18.9969	NaN	19.2058					19.2903	21.2565	18.6873	21.7326	22.7498	2	2	2	4.9	4.9	4.9	36.316	0	2.8147	3	1	2	1	2	Q76P23	Q76P23	44689	1295	sp|Q76P23|PM34_DICDI Mitochondrial substrate carrier family protein Q OS=Dictyostelium discoideum OX=44689 GN=mcfQ PE=2 SV=1	By matching	By MS/MS	By matching	By MS/MS
21.2617	19.1618	20.6854	19.137					22.6825	21.6667	23.6353	23.02	24.9132	4	4	4	11.1	11.1	11.1	56.81	0	11.865	5	4	3	4	4	Q7KWK5	Q7KWK5	44689	1297	sp|Q7KWK5|PRP19_DICDI Pre-mRNA-processing factor 19 OS=Dictyostelium discoideum OX=44689 GN=prp19 PE=3 SV=1	By MS/MS	By matching	By MS/MS	By MS/MS
NaN	21.3887	20.135	21.4711					19.3016	25.1386	22.8684	25.4117	26.4215	10	10	10	29.7	29.7	29.7	51.577	0	36.676	15	1	8	6	9	Q7KWQ2	Q7KWQ2	44689	1299	sp|Q7KWQ2|SYSC_DICDI Serine--tRNA ligase, cytoplasmic OS=Dictyostelium discoideum OX=44689 GN=serS PE=1 SV=1	By matching	By MS/MS	By MS/MS	By MS/MS
19.7889	21.8438	20.6714	21.9232					20.9382	25.4495	23.2717	25.7051	26.7474	9	9	9	36.2	36.2	36.2	40.95	0	27.06	16	3	8	4	9	Q7KWR1	Q7KWR1	44689	1300	tr|Q7KWR1|Q7KWR1_DICDI DIOX_N domain-containing protein OS=Dictyostelium discoideum OX=44689 GN=DDB_G0276279 PE=4 SV=1	By matching	By MS/MS	By MS/MS	By MS/MS
NaN	21.0402	20.1357	20.77					20.8767	23.796	22.0463	23.9945	25.1617	5	5	5	46.2	46.2	46.2	15.248	0	13.023	5	2	5	4	5	Q7KWR8	Q7KWR8	44689	1301	tr|Q7KWR8|Q7KWR8_DICDI Uncharacterized protein OS=Dictyostelium discoideum OX=44689 GN=DDB_G0276291 PE=4 SV=1	By MS/MS	By MS/MS	By MS/MS	By MS/MS
20.8426	19.421	20.4551	19.499					22.5434	22.6109	23.2361	23.3134	24.9682	7	7	7	7.9	7.9	7.9	111.49	0	10.326	14	5	5	5	5	Q7KWS3	Q7KWS3	44689	1302	tr|Q7KWS3|Q7KWS3_DICDI Argonaut-like protein OS=Dictyostelium discoideum OX=44689 GN=agnA PE=3 SV=1	By MS/MS	By MS/MS	By MS/MS	By MS/MS
23.0521	22.3191	22.0832	22.2021					24.2641	25.1678	24.5695	25.0383	26.8043	3	3	3	25.7	25.7	25.7	24.928	0	23.261	13	3	3	3	3	Q7KWU6	Q7KWU6	44689	1303	tr|Q7KWU6|Q7KWU6_DICDI Uncharacterized protein OS=Dictyostelium discoideum OX=44689 GN=DDB0168852 PE=4 SV=1	By MS/MS	By MS/MS	By MS/MS	By MS/MS
NaN	NaN	NaN	NaN					19.8605	22.4766	NaN	NaN	22.6946	2	2	2	20.3	20.3	20.3	15.335	0	12.727	1	2	2	1	1	Q7KWW3	Q7KWW3	44689	1304	tr|Q7KWW3|Q7KWW3_DICDI Uncharacterized protein OS=Dictyostelium discoideum OX=44689 GN=DDB_G0276789 PE=4 SV=1	By matching	By MS/MS	By matching	By matching
NaN	NaN	NaN	NaN					23.3066	23.302	24.7111	23.8418	25.9138	1	1	1	0.8	0.8	0.8	96.275	0.0091485	1.525	4	1	1	1	1	Q7KWW4	Q7KWW4	44689	1305	tr|Q7KWW4|Q7KWW4_DICDI Uncharacterized protein OS=Dictyostelium discoideum OX=44689 GN=DDB0168311 PE=4 SV=1	By MS/MS	By MS/MS	By MS/MS	By MS/MS
NaN	NaN	NaN	NaN					NaN	NaN	NaN	NaN	NaN	1	1	1	2.6	2.6	2.6	50.636	0.0084926	1.5433	0	1	1	1	1	Q7KWY2	Q7KWY2	44689	1306	tr|Q7KWY2|Q7KWY2_DICDI Uncharacterized protein OS=Dictyostelium discoideum OX=44689 GN=DDB0168290 PE=4 SV=1	By MS/MS	By MS/MS	By MS/MS	By MS/MS
23.0908	22.063	22.3744	22.1089					23.8063	24.3557	24.2078	24.5895	26.2671	2	2	2	19.3	19.3	19.3	24.584	0	21.489	9	2	2	2	2	Q7M438	Q7M438	44689	1307	sp|Q7M438|RNDI_DICDI Ribonuclease DdI OS=Dictyostelium discoideum OX=44689 GN=ddiA PE=1 SV=3	By MS/MS	By MS/MS	By MS/MS	By MS/MS
20.6623	21.4636	20.9743	21.4317					23.308	25.1075	24.4701	25.1932	26.6883	11	11	11	20.7	20.7	20.7	65.877	0	33.191	19	9	9	10	10	Q7YXU4	Q7YXU4	44689	1308	sp|Q7YXU4|CPNA_DICDI Copine-A OS=Dictyostelium discoideum OX=44689 GN=cpnA PE=2 SV=1	By MS/MS	By MS/MS	By MS/MS	By MS/MS
NaN	20.4154	18.6186	20.2576					17.9662	23.8581	21.1138	23.8168	24.9542	4	4	4	8.8	8.8	8.8	60.697	0	18.886	7	1	4	3	4	Q7YZN9	Q7YZN9	44689	1309	sp|Q7YZN9|ERF3_DICDI Eukaryotic peptide chain release factor GTP-binding subunit OS=Dictyostelium discoideum OX=44689 GN=erf3 PE=2 SV=1	By matching	By MS/MS	By matching	By MS/MS
22.9342	21.7772	22.5142	21.185					24.8145	24.8061	25.4035	24.6915	26.9575	11	11	4	16.9	16.9	5.7	85.1	0	29.981	23	4	2	3	2	Q7Z1I0	Q7Z1I0	44689	1310	sp|Q7Z1I0|CUPF_DICDI Calcium up-regulated protein F OS=Dictyostelium discoideum OX=44689 GN=cupF PE=2 SV=2	By MS/MS	By MS/MS	By MS/MS	By MS/MS
21.3571	19.8035	21.121	19.9419					22.2097	22.2479	23.0811	22.5406	24.5642	5	3	2	6.6	3.5	2.6	85.413	0	8.2106	6	1	2	2	2	Q7Z1Z9;Q54FW5	Q7Z1Z9;Q54FW5	44689;44689	1311	sp|Q7Z1Z9|CUPG_DICDI Calcium up-regulated protein G OS=Dictyostelium discoideum OX=44689 GN=cupG PE=2 SV=1;sp|Q54FW5|CUPH_DICDI Putative calcium up-regulated protein H OS=Dictyostelium discoideum OX=44689 GN=cupH PE=3 SV=1	By MS/MS	By matching	By MS/MS	By MS/MS
21.0825	19.5851	20.5409	19.44					21.8496	22.689	22.9314	22.714	24.5995	8	3	2	12.6	4.3	3	85.06	0	6.0762	5	1	2	2	2	Q7Z202;Q55FW5	Q7Z202;Q55FW5	44689;44689	1312	sp|Q7Z202|CUPC_DICDI Calcium up-regulated protein C OS=Dictyostelium discoideum OX=44689 GN=cupC PE=2 SV=1;sp|Q55FW5|CUPA_DICDI Calcium up-regulated protein A OS=Dictyostelium discoideum OX=44689 GN=cupA PE=2 SV=1	By MS/MS	By MS/MS	By MS/MS	By matching
NaN	NaN	NaN	NaN					18.4299	20.9936	19.4819	NaN	21.5976	2	2	2	5.7	5.7	5.7	51.261	0	5.1663	3	1	2	2	2	Q869L9	Q869L9	44689	1314	tr|Q869L9|Q869L9_DICDI tRNA-binding domain-containing protein OS=Dictyostelium discoideum OX=44689 GN=DDB0167338 PE=4 SV=1	By matching	By MS/MS	By MS/MS	By MS/MS
23.9404	23.0831	23.2646	23.507					24.4097	25.2318	24.9938	25.8386	27.2087	4	4	4	31	31	31	12.715	0	15.687	10	4	4	4	4	Q869N1	Q869N1	44689	1315	sp|Q869N1|CYC_DICDI Cytochrome c OS=Dictyostelium discoideum OX=44689 GN=cytC PE=3 SV=1	By MS/MS	By MS/MS	By MS/MS	By MS/MS
23.3376	21.3959	23.7674	22.9735					24.9188	24.1945	26.0334	26.08	27.5054	8	8	8	57.7	57.7	57.7	21.439	0	32.311	18	7	7	7	8	Q869N4	Q869N4	44689	1316	tr|Q869N4|Q869N4_DICDI DJ-1/ThiJ/PfpI family protein OS=Dictyostelium discoideum OX=44689 GN=PFP1 PE=3 SV=1	By MS/MS	By MS/MS	By MS/MS	By MS/MS
19.3292	21.7528	19.4895	21.2209					21.2145	25.5154	22.8402	25.3018	26.5648	9	9	9	33.8	33.8	33.8	32.912	0	21.655	19	4	8	6	9	Q869N6	Q869N6	44689	1317	sp|Q869N6|CRTL_DICDI 3-hydroxybutyryl-CoA dehydratase-like protein, mitochondrial OS=Dictyostelium discoideum OX=44689 GN=DDB_G0271866 PE=3 SV=1	By matching	By MS/MS	By MS/MS	By MS/MS
20.5809	21.6696	20.7569	21.2971					22.0463	25.2274	23.4527	25.0257	26.4114	7	7	7	20.8	20.8	20.8	36.016	0	19.701	17	5	7	7	7	Q869N7	Q869N7	44689	1318	tr|Q869N7|Q869N7_DICDI PKS_ER domain-containing protein OS=Dictyostelium discoideum OX=44689 GN=DDB_G0271884 PE=4 SV=1	By MS/MS	By MS/MS	By MS/MS	By MS/MS
NaN	NaN	NaN	NaN					NaN	21.2348	19.5177	22.2521	22.9696	2	2	2	5.2	5.2	5.2	57.06	0	8.3267	2	1	2	2	2	Q869Q8	Q869Q8	44689	1322	sp|Q869Q8|CPVL_DICDI Probable serine carboxypeptidase CPVL OS=Dictyostelium discoideum OX=44689 GN=cpvl PE=3 SV=1	By matching	By MS/MS	By matching	By MS/MS
25.1784	22.4571	25.229	23.9737					27.0685	25.3236	28.2825	27.5598	29.3973	13	13	13	45.5	45.5	45.5	28.24	0	74.637	39	12	9	13	10	Q869R8	Q869R8	44689	1323	sp|Q869R8|TPIS_DICDI Triosephosphate isomerase OS=Dictyostelium discoideum OX=44689 GN=tpiA PE=3 SV=1	By MS/MS	By MS/MS	By MS/MS	By MS/MS
21.77	23.9993	22.3626	23.0974					23.9441	27.7725	25.1865	27.0404	28.6514	19	19	19	58.8	58.8	58.8	45.663	0	74.679	33	15	19	15	19	Q869S7	Q869S7	44689	1324	sp|Q869S7|SUCB2_DICDI Succinate--CoA ligase [GDP-forming] subunit beta, mitochondrial OS=Dictyostelium discoideum OX=44689 GN=scsB PE=3 SV=1	By MS/MS	By MS/MS	By MS/MS	By MS/MS
NaN	NaN	NaN	NaN					19.76	22.2163	20.9759	22.9335	23.9165	2	2	2	7.8	7.8	7.8	30.503	0	5.7895	4	1	2	1	2	Q869S8	Q869S8	44689	1325	sp|Q869S8|PSMG2_DICDI Proteasome assembly chaperone 2 OS=Dictyostelium discoideum OX=44689 GN=psmG2 PE=3 SV=1	By MS/MS	By MS/MS	By MS/MS	By MS/MS
22.7086	21.5113	23.2055	22.2105					24.6352	24.7052	26.3309	25.9333	27.5891	10	10	10	48.4	48.4	48.4	37.568	0	45.91	29	9	9	10	10	Q869T1	Q869T1	44689	1326	sp|Q869T1|TWF_DICDI Twinfilin OS=Dictyostelium discoideum OX=44689 GN=twfA PE=1 SV=1	By MS/MS	By MS/MS	By MS/MS	By MS/MS
21.3408	24.0754	21.6721	23.8356					23.1223	27.6921	24.4651	27.6531	28.7777	10	10	10	60.4	60.4	60.4	17.92	0	36.889	29	6	10	6	10	Q869U7	Q869U7	44689	1327	sp|Q869U7|RS18_DICDI 40S ribosomal protein S18 OS=Dictyostelium discoideum OX=44689 GN=rps18 PE=3 SV=1	By MS/MS	By MS/MS	By MS/MS	By MS/MS
18.6314	20.7119	19.8829	21.6308					21.249	25.7898	23.8422	26.2565	27.2143	29	29	29	14.4	14.4	14.4	290.9	0	66.763	41	7	25	12	29	Q869W9;Q869X2	Q869W9;Q869X2	44689;44689	1328	sp|Q869W9|PKS16_DICDI Probable polyketide synthase 16 OS=Dictyostelium discoideum OX=44689 GN=pks16 PE=2 SV=1;sp|Q869X2|PKS17_DICDI Probable polyketide synthase 17 OS=Dictyostelium discoideum OX=44689 GN=pks17 PE=3 SV=1	By matching	By MS/MS	By MS/MS	By MS/MS
NaN	NaN	NaN	NaN					NaN	20.6117	18.9179	21.1104	22.0564	2	2	2	8.1	8.1	8.1	34.203	0	5.0061	1	1	2	1	2	Q869Y3	Q869Y3	44689	1329	tr|Q869Y3|Q869Y3_DICDI Uncharacterized protein OS=Dictyostelium discoideum OX=44689 GN=DDB0167402 PE=3 SV=1	By matching	By MS/MS	By matching	By MS/MS
21.1321	23.5225	21.093	22.6419					22.6405	27.4048	24.0828	26.6604	28.1987	17	17	17	30.5	30.5	30.5	47.633	0	43.309	34	9	16	11	15	Q869Y7	Q869Y7	44689	1330	sp|Q869Y7|ODO2_DICDI Dihydrolipoyllysine-residue succinyltransferase component of 2-oxoglutarate dehydrogenase complex, mitochondrial OS=Dictyostelium discoideum OX=44689 GN=odhB PE=1 SV=1	By MS/MS	By MS/MS	By MS/MS	By MS/MS
23.5845	22.7837	23.0253	22.7347					26.5189	27.3824	27.052	27.2961	29.0991	28	28	28	57.4	57.4	57.4	72.462	0	87.014	61	27	28	28	27	Q869Z4	Q869Z4	44689	1332	sp|Q869Z4|PCKGM_DICDI Phosphoenolpyruvate carboxykinase [GTP], mitochondrial OS=Dictyostelium discoideum OX=44689 GN=pck2 PE=3 SV=1	By MS/MS	By MS/MS	By MS/MS	By MS/MS
24.3637	21.6726	24.1085	22.2599					26.83	25.5077	27.5996	26.4623	28.7859	11	11	11	42.3	42.3	42.3	26.265	0	32.845	39	11	8	11	11	Q869Z5	Q869Z5	44689	1333	tr|Q869Z5|Q869Z5_DICDI Putative glutathione S-transferase OS=Dictyostelium discoideum OX=44689 GN=DDB0231434 PE=3 SV=1	By MS/MS	By MS/MS	By MS/MS	By MS/MS
22.49	21.7988	22.2204	22.4687					24.5403	25.4087	25.2808	26.5303	27.6225	10	10	10	68	68	68	24.65	0	41.065	27	10	10	10	10	Q86A17	Q86A17	44689	1334	sp|Q86A17|DHPR_DICDI Dihydropteridine reductase OS=Dictyostelium discoideum OX=44689 GN=qdpr PE=1 SV=1	By MS/MS	By MS/MS	By MS/MS	By MS/MS
22.0267	21.7594	22.9834	21.4941					23.6178	24.7422	25.491	24.5292	26.7429	8	8	8	44.5	44.5	44.5	26.38	0	42.004	16	8	6	8	7	Q86A21	Q86A21	44689	1335	sp|Q86A21|PSB1_DICDI Proteasome subunit beta type-1 OS=Dictyostelium discoideum OX=44689 GN=psmB1 PE=3 SV=1	By MS/MS	By MS/MS	By MS/MS	By MS/MS
29.1435	26.7145	28.8277	27.5654					30.8332	29.8885	31.5584	30.9745	32.9293	23	23	23	62.2	62.2	62.2	38.903	0	186.36	102	23	22	23	23	Q86A67	Q86A67	44689	1336	sp|Q86A67|ALF_DICDI Fructose-bisphosphate aldolase OS=Dictyostelium discoideum OX=44689 GN=fba PE=3 SV=1	By MS/MS	By MS/MS	By MS/MS	By MS/MS
20.3133	20.5623	20.669	20.949					21.4654	24.2921	23.6404	24.8608	25.9972	8	8	8	24.9	24.9	24.9	47.865	0	28.169	15	4	7	7	8	Q86A74	Q86A74	44689	1338	tr|Q86A74|Q86A74_DICDI Uncharacterized protein OS=Dictyostelium discoideum OX=44689 GN=DDB0167901 PE=3 SV=1	By MS/MS	By MS/MS	By MS/MS	By MS/MS
NaN	21.596	19.0124	21.2843					19.1553	24.5956	21.5649	24.4709	25.6401	6	6	6	35	35	35	28.61	0	16.437	6	1	5	4	6	Q86A77	Q86A77	44689	1339	sp|Q86A77|VATD_DICDI V-type proton ATPase subunit D OS=Dictyostelium discoideum OX=44689 GN=atp6v1d PE=1 SV=1	By matching	By MS/MS	By MS/MS	By MS/MS
NaN	20.6894	18.5288	19.2561					NaN	22.9333	20.1923	22.293	23.7741	5	5	5	7.8	7.8	7.8	73.261	0	13.652	3	1	5	2	5	Q86A84	Q86A84	44689	1340	sp|Q86A84|MPPA1_DICDI Mitochondrial-processing peptidase subunit alpha-1 OS=Dictyostelium discoideum OX=44689 GN=mppA1 PE=2 SV=1	By matching	By MS/MS	By matching	By MS/MS
NaN	NaN	NaN	NaN					22.0535	22.4126	21.9127	23.3177	24.5368	2	2	2	24	24	24	11.736	0	10.137	4	2	2	2	2	Q86A92	Q86A92	44689	1341	sp|Q86A92|ERH_DICDI Enhancer of rudimentary homolog OS=Dictyostelium discoideum OX=44689 GN=erh PE=3 SV=1	By MS/MS	By MS/MS	By MS/MS	By MS/MS
23.5101	NaN	23.4361	NaN					24.5557	20.6387	25.4827	20.1071	26.1471	6	6	6	50.6	50.6	50.6	19.221	0	40.729	8	6	1	6	2	Q86AA1	Q86AA1	44689	1342	sp|Q86AA1|LYST2_DICDI Probable T4-type lysozyme 2 OS=Dictyostelium discoideum OX=44689 GN=DDB_G0274291 PE=2 SV=1	By MS/MS	By matching	By MS/MS	By matching
NaN	20.1552	20.034	NaN					19.9213	22.6093	22.0128	21.4498	23.7884	2	2	2	2.2	2.2	2.2	93.092	0	3.2366	5	1	2	2	1	Q86AC9	Q86AC9	44689	1343	tr|Q86AC9|Q86AC9_DICDI Uncharacterized protein OS=Dictyostelium discoideum OX=44689 GN=DDB0167013 PE=4 SV=1	By MS/MS	By MS/MS	By MS/MS	By MS/MS
21.4715	23.0807	21.9041	22.5065					23.9972	27.5921	25.6224	27.1121	28.6312	18	18	18	55.8	55.8	55.8	43.465	0	92.001	42	12	18	15	16	Q86AD9	Q86AD9	44689	1345	sp|Q86AD9|THIL1_DICDI Probable acetyl-CoA acetyltransferase OS=Dictyostelium discoideum OX=44689 GN=DDB_G0271544 PE=2 SV=1	By MS/MS	By MS/MS	By MS/MS	By MS/MS
21.7461	19.0053	21.3152	19.9485					24.159	22.0091	24.8162	23.7745	25.9943	9	9	9	19.7	19.7	19.7	62.133	0	26.617	18	9	4	9	7	Q86AH5	Q86AH5	44689	1347	tr|Q86AH5|Q86AH5_DICDI Uncharacterized protein OS=Dictyostelium discoideum OX=44689 GN=DDB0168585 PE=4 SV=1	By MS/MS	By MS/MS	By MS/MS	By MS/MS
24.3798	22.1252	24.3594	22.797					27.8399	26.886	28.8964	27.9634	30.068	43	43	43	57.2	57.2	57.2	87.554	0	148.49	109	42	36	42	40	Q86AS5	Q86AS5	44689	1348	sp|Q86AS5|PPCE_DICDI Prolyl endopeptidase OS=Dictyostelium discoideum OX=44689 GN=prep PE=1 SV=1	By MS/MS	By MS/MS	By MS/MS	By MS/MS
20.0763	20.7471	20.6787	20.7752					22.3786	24.6494	23.9809	24.8731	26.2363	8	8	8	19.3	19.3	19.3	54.492	0	21.094	18	8	8	7	8	Q86AS6	Q86AS6	44689	1349	sp|Q86AS6|SYHC_DICDI Histidine--tRNA ligase, cytoplasmic OS=Dictyostelium discoideum OX=44689 GN=hisS PE=3 SV=1	By MS/MS	By MS/MS	By MS/MS	By MS/MS
19.8316	21.7567	NaN	20.4042					20.3908	24.0832	21.0958	23.2502	24.9027	6	6	6	19.6	19.6	19.6	33.092	0	10.433	4	3	6	2	5	Q86AV5	Q86AV5	44689	1351	sp|Q86AV5|MCFX_DICDI Mitochondrial substrate carrier family protein X OS=Dictyostelium discoideum OX=44689 GN=mcfX PE=3 SV=1	By matching	By MS/MS	By matching	By MS/MS
21.2321	20.6901	21.3715	20.3841					22.9708	23.7101	24.4857	23.6964	25.8149	8	8	8	16.6	16.6	16.6	58.29	0	19.653	12	7	5	8	5	Q86AV6	Q86AV6	44689	1352	sp|Q86AV6|CISYC_DICDI Citrate synthase OS=Dictyostelium discoideum OX=44689 GN=gltA PE=3 SV=1	By MS/MS	By MS/MS	By MS/MS	By MS/MS
NaN	20.224	NaN	19.6082					18.4771	22.2761	19.6225	21.8873	23.2721	2	2	2	3.3	3.3	3.3	50.729	0.0007764	2.5287	4	1	2	1	2	Q86AW9	Q86AW9	44689	1353	sp|Q86AW9|GUAD_DICDI Guanine deaminase OS=Dictyostelium discoideum OX=44689 GN=guaD PE=1 SV=1	By matching	By MS/MS	By matching	By MS/MS
NaN	NaN	NaN	NaN					20.0144	21.7381	20.1487	21.906	23.202	4	4	4	7.4	7.4	7.4	74.812	0	6.1084	3	4	4	2	4	Q86AX3	Q86AX3	44689	1354	sp|Q86AX3|HUTU_DICDI Probable urocanate hydratase OS=Dictyostelium discoideum OX=44689 GN=uroc1 PE=3 SV=2	By matching	By MS/MS	By MS/MS	By MS/MS
NaN	20.9343	20.5991	21.4702					19.4562	23.2234	22.045	23.9336	24.8794	4	4	4	10.1	10.1	10.1	63.661	0	13.016	5	2	3	2	4	Q86B07	Q86B07	44689	1355	tr|Q86B07|Q86B07_DICDI Saposin B-type domain-containing protein OS=Dictyostelium discoideum OX=44689 GN=DDB0168980 PE=4 SV=1	By matching	By MS/MS	By MS/MS	By MS/MS
NaN	NaN	NaN	NaN					20.5193	22.008	22.3291	22.2954	23.9439	1	1	1	9	9	9	14.097	0.0064609	1.6635	2	1	1	1	1	Q86CR8	Q86CR8	44689	1357	sp|Q86CR8|ATG8_DICDI Autophagy-related protein 8 OS=Dictyostelium discoideum OX=44689 GN=atg8 PE=2 SV=1	By matching	By matching	By MS/MS	By MS/MS
19.653	20.6793	20.2906	20.5982					20.8611	23.5615	22.6816	23.7263	25.0563	5	5	5	29.6	29.6	29.6	19.959	0	9.055	10	3	5	4	5	Q86H60	Q86H60	44689	1360	sp|Q86H60|HSPK_DICDI Small heat shock protein hspK OS=Dictyostelium discoideum OX=44689 GN=hspK PE=3 SV=1	By matching	By MS/MS	By MS/MS	By MS/MS
NaN	NaN	NaN	NaN					19.5722	20.6641	19.5823	20.8454	22.2849	2	2	2	4	4	4	75.821	0.00076864	2.3848	3	1	2	1	2	Q86H96	Q86H96	44689	1362	tr|Q86H96|Q86H96_DICDI Uncharacterized protein OS=Dictyostelium discoideum OX=44689 GN=DDB0167299 PE=4 SV=1	By matching	By MS/MS	By MS/MS	By MS/MS
22.7802	22.3482	22.5159	21.7736					24.2395	25.437	25.1808	25.0564	27.0418	5	5	5	29.2	29.2	29.2	23.586	0	13.885	15	4	5	5	5	Q86HB8	Q86HB8	44689	1363	sp|Q86HB8|CFAC_DICDI Counting factor-associated protein C OS=Dictyostelium discoideum OX=44689 GN=cfaC PE=3 SV=1	By MS/MS	By MS/MS	By MS/MS	By MS/MS
21.8501	19.1481	21.2846	19.5684					23.8564	22.467	24.357	23.6734	25.7351	6	6	6	11.8	11.8	11.8	52.921	0	14.611	11	6	4	6	6	Q86HL5	Q86HL5	44689	1365	sp|Q86HL5|HMCSB_DICDI Hydroxymethylglutaryl-CoA synthase B OS=Dictyostelium discoideum OX=44689 GN=hgsB PE=3 SV=1	By MS/MS	By MS/MS	By MS/MS	By MS/MS
21.6435	20.9129	21.4331	20.8921					22.8686	23.5748	23.49	23.6646	25.4308	2	2	2	13.8	13.8	13.8	17.858	0	4.7925	6	2	2	2	2	Q86HR3	Q86HR3	44689	1366	tr|Q86HR3|Q86HR3_DICDI DrsE domain-containing protein OS=Dictyostelium discoideum OX=44689 GN=DDB0167672 PE=4 SV=1	By MS/MS	By matching	By MS/MS	By MS/MS
NaN	20.2264	NaN	19.3482					18.047	22.6587	18.8163	21.9835	23.4551	2	2	2	8.1	8.1	8.1	45.253	0	5.2271	3	1	2	1	2	Q86HR5	Q86HR5	44689	1367	tr|Q86HR5|Q86HR5_DICDI Uncharacterized protein OS=Dictyostelium discoideum OX=44689 GN=DDB_G0274461 PE=4 SV=1	By matching	By MS/MS	By matching	By MS/MS
NaN	NaN	NaN	NaN					17.9392	20.4019	19.7438	21.3223	22.2924	3	3	3	4.2	4.2	4.2	79.063	0	5.1917	3	1	1	1	3	Q86HT1	Q86HT1	44689	1368	sp|Q86HT1|PSIL_DICDI Protein psiL OS=Dictyostelium discoideum OX=44689 GN=psiL PE=3 SV=1	By matching	By MS/MS	By matching	By MS/MS
20.7427	22.7861	21.2543	22.7729					22.4729	26.8963	24.8472	27.2082	28.2352	18	18	18	58.7	58.7	58.7	40.047	0	85.937	34	9	16	14	18	Q86HU8	Q86HU8	44689	1369	tr|Q86HU8|Q86HU8_DICDI Epimerase domain-containing protein OS=Dictyostelium discoideum OX=44689 GN=DDB0167100 PE=4 SV=1	By MS/MS	By MS/MS	By MS/MS	By MS/MS
23.0797	21.3341	22.7016	21.7902					25.0582	24.7966	25.7464	25.4198	27.3002	11	11	11	39.4	39.4	39.4	45.408	0	30.189	25	11	9	11	10	Q86HV6	Q86HV6	44689	1370	tr|Q86HV6|Q86HV6_DICDI Glyco_hydro_57 domain-containing protein OS=Dictyostelium discoideum OX=44689 GN=DDB0167072 PE=4 SV=1	By MS/MS	By MS/MS	By MS/MS	By MS/MS
NaN	19.1757	18.3109	18.4554					17.7541	21.266	19.9399	21.1441	22.5323	2	2	2	3.2	3.2	3.2	75.174	0	4.0954	3	1	2	2	2	Q86HW2	Q86HW2	44689	1371	tr|Q86HW2|Q86HW2_DICDI Uncharacterized protein OS=Dictyostelium discoideum OX=44689 GN=DDB0217812 PE=4 SV=1	By matching	By MS/MS	By matching	By MS/MS
23.9426	22.0995	23.9858	23.1624					25.0377	24.9617	26.2255	26.0189	27.6701	5	5	5	52.8	52.8	52.8	14.317	0	35.349	17	5	4	5	5	Q86HW7	Q86HW7	44689	1372	sp|Q86HW7|NTF2_DICDI Nuclear transport factor 2 OS=Dictyostelium discoideum OX=44689 GN=nutf2 PE=1 SV=1	By MS/MS	By MS/MS	By MS/MS	By MS/MS
22.2673	24.009	22.3386	23.4221					24.1037	27.9624	25.618	27.5756	28.9844	14	14	14	56.5	56.5	56.5	39.067	0	100.34	39	8	14	11	14	Q86HX0	Q86HX0	44689	1373	sp|Q86HX0|ODPB_DICDI Pyruvate dehydrogenase E1 component subunit beta, mitochondrial OS=Dictyostelium discoideum OX=44689 GN=pdhB PE=1 SV=1	By MS/MS	By MS/MS	By MS/MS	By MS/MS
23.478	20.2342	23.2118	21.9987					25.2617	23.1468	26.0645	25.6135	27.3497	7	7	7	51.8	51.8	51.8	15.801	0	22.787	19	7	6	7	7	Q86I26	Q86I26	44689	1375	tr|Q86I26|Q86I26_DICDI Uncharacterized protein OS=Dictyostelium discoideum OX=44689 GN=DDB_G0275081 PE=4 SV=1	By MS/MS	By MS/MS	By MS/MS	By MS/MS
24.4845	21.8609	24.2188	22.3057					26.8103	25.589	27.6113	26.314	28.7664	18	18	18	62	62	62	33.999	0	83.689	56	17	16	18	15	Q86I47	Q86I47	44689	1376	tr|Q86I47|Q86I47_DICDI NmrA domain-containing protein OS=Dictyostelium discoideum OX=44689 GN=DDB0167407 PE=4 SV=1	By MS/MS	By MS/MS	By MS/MS	By MS/MS
NaN	NaN	NaN	NaN					18.801	21.7789	19.6462	21.5975	22.9403	1	1	1	1.4	1.4	1.4	79.744	0	4.783	2	1	1	1	1	Q86I62	Q86I62	44689	1377	tr|Q86I62|Q86I62_DICDI Uncharacterized protein OS=Dictyostelium discoideum OX=44689 GN=DDB0167388 PE=4 SV=1	By matching	By MS/MS	By matching	By MS/MS
NaN	20.5068	NaN	19.9461					18.5997	23.0513	19.8079	23.0405	24.1515	2	2	2	22	22	22	10.454	0	4.4432	3	1	2	1	2	Q86I71	Q86I71	44689	1378	tr|Q86I71|Q86I71_DICDI RRM domain-containing protein OS=Dictyostelium discoideum OX=44689 GN=DDB_G0275027 PE=4 SV=1	By matching	By MS/MS	By matching	By MS/MS
21.5356	22.1992	21.3468	22.3983					23.8432	26.5718	25.1227	26.6234	27.9243	12	12	12	37.7	37.7	37.7	39.905	0	53.233	38	12	12	10	11	Q86IA3	Q86IA3	44689	1379	sp|Q86IA3|PDI1_DICDI Protein disulfide-isomerase 1 OS=Dictyostelium discoideum OX=44689 GN=pdi1 PE=1 SV=2	By MS/MS	By MS/MS	By MS/MS	By MS/MS
26.673	23.4517	26.5423	24.3913					28.1082	25.6175	28.6142	27.332	29.7781	10	10	3	52.4	52.4	16.9	25.853	0	61.126	41	3	3	3	3	Q86IC8	Q86IC8	44689	1381	sp|Q86IC8|CAMT2_DICDI Probable caffeoyl-CoA O-methyltransferase 2 OS=Dictyostelium discoideum OX=44689 GN=omt6 PE=1 SV=1	By MS/MS	By MS/MS	By MS/MS	By MS/MS
22.7952	NaN	22.692	NaN					23.4069	21.6634	24.3816	22.4347	25.3228	10	3	3	52.6	17	17	25.745	0	8.0056	6	3	2	3	2	Q86IC9	Q86IC9	44689	1382	sp|Q86IC9|CAMT1_DICDI Probable caffeoyl-CoA O-methyltransferase 1 OS=Dictyostelium discoideum OX=44689 GN=omt5 PE=3 SV=1	By MS/MS	By MS/MS	By MS/MS	By MS/MS
19.1424	20.8378	19.3018	20.4146					20.2769	23.7655	22.0251	24.454	25.3505	8	8	8	15.4	15.4	15.4	61.957	0	13.559	9	3	5	4	8	Q86IF6	Q86IF6	44689	1383	tr|Q86IF6|Q86IF6_DICDI PX domain-containing protein OS=Dictyostelium discoideum OX=44689 GN=DDB0217073 PE=4 SV=1	By MS/MS	By MS/MS	By MS/MS	By MS/MS
19.9924	20.3887	20.0089	20.3779					20.5763	23.1772	22.3511	23.313	24.6768	3	3	3	18	18	18	31.03	0	5.0788	8	2	3	3	3	Q86IL9	Q86IL9	44689	1385	tr|Q86IL9|Q86IL9_DICDI VWFA domain-containing protein OS=Dictyostelium discoideum OX=44689 GN=DDB0168714 PE=4 SV=1	By MS/MS	By MS/MS	By MS/MS	By MS/MS
NaN	24.9689	NaN	24.3917					23.4588	26.4498	25.0273	26.3433	27.7294	1	1	1	5.8	5.8	5.8	26.658	0	5.3055	6	1	1	1	1	Q86IV5	Q86IV5	44689	1387	sp|Q86IV5|CTNA_DICDI Countin-1 OS=Dictyostelium discoideum OX=44689 GN=ctnA PE=1 SV=1	By MS/MS	By MS/MS	By MS/MS	By MS/MS
NaN	22.9774	23.7859	23.2484					19.8855	24.4243	25.1915	25.1987	26.5799	2	2	2	0.8	0.8	0.8	208.42	0.0057595	1.6905	4	1	2	2	2	Q86IV6	Q86IV6	44689	1388	tr|Q86IV6|Q86IV6_DICDI DNA helicase OS=Dictyostelium discoideum OX=44689 GN=DDB0217467 PE=3 SV=1	By MS/MS	By MS/MS	By MS/MS	By MS/MS
20.027	21.2241	20.1152	21.0591					20.6436	24.3403	22.6014	24.553	25.6826	6	6	6	18.5	18.5	18.5	43.609	0	17.687	6	2	6	5	6	Q86IY4	Q86IY4	44689	1389	tr|Q86IY4|Q86IY4_DICDI Uncharacterized protein OS=Dictyostelium discoideum OX=44689 GN=DDB0167887 PE=3 SV=1	By MS/MS	By MS/MS	By matching	By MS/MS
20.5909	19.766	21.1607	20.067					23.0153	24.1902	25.0402	24.6237	26.3906	12	12	12	26.1	26.1	26.1	63.678	0	29.265	21	9	10	12	11	Q86J04	Q86J04	44689	1390	tr|Q86J04|Q86J04_DICDI Uncharacterized protein OS=Dictyostelium discoideum OX=44689 GN=DDB0167855 PE=4 SV=1	By MS/MS	By MS/MS	By MS/MS	By MS/MS
19.2359	NaN	19.1186	19.9287					20.2437	21.0693	21.0731	22.4865	23.4581	2	2	2	25.8	25.8	25.8	14.408	0	3.5223	3	2	1	2	2	Q86J23	Q86J23	44689	1391	sp|Q86J23|LTOR3_DICDI Ragulator complex protein LAMTOR3 homolog OS=Dictyostelium discoideum OX=44689 GN=DDB_G0274833 PE=3 SV=1	By matching	By MS/MS	By matching	By MS/MS
NaN	20.8365	20.2846	20.4815					19.7456	22.9362	21.98	22.9742	24.3431	3	3	3	8.4	8.4	8.4	47.396	0	6.7909	5	1	2	2	3	Q86JA1	Q86JA1	44689	1392	sp|Q86JA1|PRS7_DICDI 26S proteasome regulatory subunit 7 OS=Dictyostelium discoideum OX=44689 GN=psmC2 PE=1 SV=1	By matching	By MS/MS	By MS/MS	By MS/MS
21.4319	24.3861	21.9256	24.0335					23.0176	28.0196	24.6785	27.8476	29.0321	9	9	9	42.9	42.9	42.9	24.27	0	33.053	28	4	9	7	9	Q86K01	Q86K01	44689	1395	sp|Q86K01|RL15_DICDI 60S ribosomal protein L15 OS=Dictyostelium discoideum OX=44689 GN=rpl15-1 PE=1 SV=1	By MS/MS	By MS/MS	By MS/MS	By MS/MS
NaN	21.6759	19.4182	20.604					19.0089	26.4691	22.3023	25.0507	26.9906	18	18	18	20	20	20	128.52	0	46.767	21	1	18	6	13	Q86K67	Q86K67	44689	1397	tr|Q86K67|Q86K67_DICDI DUF4460 domain-containing protein OS=Dictyostelium discoideum OX=44689 GN=DDB0217938 PE=4 SV=1	By matching	By MS/MS	By matching	By MS/MS
NaN	20.2421	20.4884	20.3168					21.7141	22.3383	22.0193	22.8318	24.2862	3	3	3	27	27	27	14.047	0	4.5864	3	3	3	2	3	Q86K69	Q86K69	44689	1398	tr|Q86K69|Q86K69_DICDI Ubiquitin-like domain-containing protein OS=Dictyostelium discoideum OX=44689 GN=DDB0169101 PE=4 SV=1	By MS/MS	By MS/MS	By MS/MS	By MS/MS
19.8629	22.986	20.3184	22.3785					22.2838	27.52	23.7686	26.7441	28.2726	16	16	16	65	65	65	27.078	0	58.359	34	8	16	8	14	Q86K89	Q86K89	44689	1399	tr|Q86K89|Q86K89_DICDI Uncharacterized protein OS=Dictyostelium discoideum OX=44689 GN=DDB0169073 PE=4 SV=1	By matching	By MS/MS	By MS/MS	By MS/MS
NaN	NaN	NaN	NaN					27.7437	28.5999	28.1078	28.56	30.2942	3	3	3	29.2	29.2	29.2	23.202	0	34.309	8	3	3	3	3	Q86KC1	Q86KC1	44689	1400	sp|Q86KC1|LYSG2_DICDI Probable GH family 25 lysozyme 2 OS=Dictyostelium discoideum OX=44689 GN=DDB_G0274181 PE=3 SV=1	By MS/MS	By MS/MS	By MS/MS	By MS/MS
19.9801	21.5117	20.506	21.1938					21.8511	25.935	23.7658	25.8521	27.0891	17	17	17	16.6	16.6	16.6	138.93	0	44.562	33	7	15	11	16	Q86KD1	Q86KD1	44689	1401	sp|Q86KD1|CAND1_DICDI Cullin-associated NEDD8-dissociated protein 1 OS=Dictyostelium discoideum OX=44689 GN=cand1 PE=3 SV=1	By MS/MS	By MS/MS	By MS/MS	By MS/MS
22.4372	19.455	21.9285	20.3543					24.7129	23.0861	25.3009	24.088	26.5101	7	7	7	7.4	7.4	7.4	110.7	0	13.846	14	7	5	7	5	Q86KI1	Q86KI1	44689	1402	sp|Q86KI1|AP2A2_DICDI AP-2 complex subunit alpha-2 OS=Dictyostelium discoideum OX=44689 GN=ap2a1-1 PE=3 SV=1	By MS/MS	By MS/MS	By MS/MS	By MS/MS
NaN	NaN	NaN	NaN					27.2772	26.0361	27.8169	26.8953	29.1428	5	5	5	50.4	50.4	50.4	13.77	0	20.703	6	5	5	5	5	Q86KR5	Q86KR5	44689	1403	tr|Q86KR5|Q86KR5_DICDI Uncharacterized protein OS=Dictyostelium discoideum OX=44689 GN=DDB0169400 PE=3 SV=1	By MS/MS	By MS/MS	By MS/MS	By MS/MS
NaN	20.3208	NaN	20.1685					17.4261	22.4939	18.8485	22.4827	23.5657	4	4	4	3.8	3.8	3.8	122.83	0	6.1029	2	1	4	2	2	Q86KU2	Q86KU2	44689	1405	sp|Q86KU2|SYVC_DICDI Probable valine--tRNA ligase, cytoplasmic OS=Dictyostelium discoideum OX=44689 GN=valS1 PE=3 SV=1	By matching	By MS/MS	By MS/MS	By matching
21.3559	20.4471	22.387	21.3521					23.031	23.5574	25.3197	24.9361	26.4998	10	10	10	34.8	34.8	34.8	35.068	0	26.01	19	8	8	10	9	Q86KU6	Q86KU6	44689	1406	sp|Q86KU6|MTD1_DICDI Methylenetetrahydrofolate dehydrogenase [NAD(+)] OS=Dictyostelium discoideum OX=44689 GN=thfA PE=3 SV=1	By MS/MS	By MS/MS	By MS/MS	By MS/MS
23.7429	23.0813	23.6804	23.5728					25.1774	26.3272	26.5179	26.8582	28.3405	12	12	12	44.1	44.1	44.1	36.179	0	25.836	25	10	10	10	11	Q86KZ6	Q86KZ6	44689	1407	tr|Q86KZ6|Q86KZ6_DICDI Uncharacterized protein OS=Dictyostelium discoideum OX=44689 GN=DDB0206556 PE=4 SV=2	By MS/MS	By MS/MS	By MS/MS	By MS/MS
19.825	22.2931	20.0658	21.222					22.2185	26.8423	23.9808	25.9632	27.6262	18	18	18	29.4	29.4	29.4	80.178	0	56.451	27	8	18	11	16	Q86L04;REV__Q54XG9	Q86L04	44689;44689	1408	sp|Q86L04|TRAP1_DICDI TNF receptor-associated protein 1 homolog, mitochondrial OS=Dictyostelium discoideum OX=44689 GN=trap1 PE=2 SV=1	By MS/MS	By MS/MS	By MS/MS	By MS/MS
20.5899	22.9758	20.7678	23.0365					22.0441	26.0552	22.7619	26.3214	27.2981	9	9	9	38.7	38.7	38.7	24.339	0	26.612	15	5	9	6	9	Q86L05	Q86L05	44689	1409	sp|Q86L05|RL10A_DICDI 60S ribosomal protein L10a OS=Dictyostelium discoideum OX=44689 GN=rpl10a PE=1 SV=1	By MS/MS	By MS/MS	By MS/MS	By MS/MS
NaN	NaN	NaN	NaN					19.8077	20.8764	20.4511	20.7543	22.5273	1	1	1	5	5	5	29.092	0	2.8333	4	1	1	1	1	Q86L12	Q86L12	44689	1410	tr|Q86L12|Q86L12_DICDI Uncharacterized protein OS=Dictyostelium discoideum OX=44689 GN=DDB0169011 PE=4 SV=1	By MS/MS	By MS/MS	By MS/MS	By MS/MS
20.9584	22.6982	21.4896	22.8995					23.0703	26.8912	25.1561	27.4401	28.3941	21	21	21	63.7	63.7	63.7	59.087	0	88.009	31	12	20	17	20	Q86L14	Q86L14	44689	1411	sp|Q86L14|PUR9_DICDI Bifunctional purine biosynthesis protein purH OS=Dictyostelium discoideum OX=44689 GN=purH PE=1 SV=1	By MS/MS	By MS/MS	By MS/MS	By MS/MS
23.3196	21.3579	22.3947	21.5965					25.9679	25.3564	26.1976	26.0275	27.92	15	15	15	37.4	37.4	37.4	59.68	0	49.024	46	15	14	15	14	Q86L18;P18142	Q86L18;P18142	44689;44689	1412	tr|Q86L18|Q86L18_DICDI Carboxylic ester hydrolase OS=Dictyostelium discoideum OX=44689 GN=DDB0169005 PE=3 SV=1;sp|P18142|D2_DICDI cAMP-regulated D2 protein OS=Dictyostelium discoideum OX=44689 GN=D2 PE=2 SV=3	By MS/MS	By MS/MS	By MS/MS	By MS/MS
19.8612	NaN	20.4291	NaN					21.239	NaN	22.809	20.0106	23.375	4	4	4	11.2	11.2	11.2	37.838	0	6.3972	3	4	1	4	2	Q86L26	Q86L26	44689	1413	tr|Q86L26|Q86L26_DICDI Uncharacterized protein OS=Dictyostelium discoideum OX=44689 GN=DDB0168997 PE=4 SV=1	By MS/MS	By matching	By MS/MS	By matching
19.8863	20.2087	20.243	20.3825					20.4524	23.5126	22.6004	23.8698	25.0646	4	4	4	9.8	9.8	9.8	43.863	0	8.9681	6	2	4	3	4	Q86L27	Q86L27	44689	1414	tr|Q86L27|Q86L27_DICDI Uncharacterized protein OS=Dictyostelium discoideum OX=44689 GN=DDB0168996 PE=4 SV=1	By matching	By MS/MS	By MS/MS	By MS/MS
NaN	NaN	NaN	NaN					22.4701	23.5998	23.1919	23.2471	25.1818	1	1	1	5	5	5	27.171	0	2.7192	4	1	1	1	1	Q86L42	Q86L42	44689	1415	tr|Q86L42|Q86L42_DICDI Uncharacterized protein OS=Dictyostelium discoideum OX=44689 GN=DDB0168966 PE=4 SV=1	By MS/MS	By MS/MS	By MS/MS	By MS/MS
23.3872	24.5544	23.6909	23.9485					26.4151	29.3164	27.8148	28.9132	30.4819	41	41	41	64.3	64.3	64.3	71.362	0	150.08	102	24	39	35	38	Q8I0H7	Q8I0H7	44689	1417	sp|Q8I0H7|HSP7M_DICDI Heat shock 70 kDa protein, mitochondrial OS=Dictyostelium discoideum OX=44689 GN=mhsp70 PE=1 SV=1	By MS/MS	By MS/MS	By MS/MS	By MS/MS
24.2952	22.0739	24.0655	22.735					26.9198	25.9164	27.8431	26.7732	29.0237	27	27	27	41.5	41.5	41.5	72.671	0	107.01	71	25	21	27	23	Q8MMS1	Q8MMS1	44689	1420	tr|Q8MMS1|Q8MMS1_DICDI Acyl-coenzyme A oxidase OS=Dictyostelium discoideum OX=44689 GN=DDB0169270 PE=3 SV=1	By MS/MS	By MS/MS	By MS/MS	By MS/MS
18.304	20.3044	18.2164	18.7524					18.8288	23.416	19.7995	22.623	24.1818	6	6	6	6.2	6.2	6.2	121.29	0	10.941	5	3	6	2	5	Q8MP58	Q8MP58	44689	1423	tr|Q8MP58|Q8MP58_DICDI M16C_associated domain-containing protein OS=Dictyostelium discoideum OX=44689 GN=DDB0168367 PE=3 SV=2	By matching	By MS/MS	By matching	By MS/MS
23.1084	20.5796	22.9104	21.4125					24.911	23.5552	25.6928	24.8943	26.946	5	5	5	43.7	43.7	43.7	17.663	0	13.835	14	5	4	5	5	Q8MTJ7	Q8MTJ7	44689	1424	sp|Q8MTJ7|GAFA_DICDI GAF domain-containing protein A OS=Dictyostelium discoideum OX=44689 GN=gafA PE=3 SV=1	By MS/MS	By MS/MS	By MS/MS	By MS/MS
NaN	NaN	NaN	NaN					18.5066	20.9644	19.1074	20.4894	22.0872	2	2	2	20.6	20.6	20.6	11.064	0	3.7464	1	1	2	1	2	Q8MXM8	Q8MXM8	44689	1426	tr|Q8MXM8|Q8MXM8_DICDI Uncharacterized protein OS=Dictyostelium discoideum OX=44689 GN=DDB_G0275545 PE=4 SV=2	By matching	By MS/MS	By matching	By matching
22.6467	19.4889	22.1752	20.3807					24.4904	22.5219	25.4477	23.9581	26.4497	10	10	10	30.1	30.1	30.1	47.095	0	20.173	16	10	4	10	6	Q8MYE8	Q8MYE8	44689	1427	sp|Q8MYE8|PAAF1_DICDI Probable proteasomal ATPase-associated factor 1 OS=Dictyostelium discoideum OX=44689 GN=paaf1 PE=3 SV=1	By MS/MS	By MS/MS	By MS/MS	By MS/MS
NaN	20.8933	19.0831	20.2512					17.9037	24.8803	21.4504	24.3388	25.7185	8	8	8	34.2	34.2	34.2	42.622	0	24.793	11	1	8	4	8	Q8MYF0	Q8MYF0	44689	1428	sp|Q8MYF0|MG101_DICDI Mitochondrial genome maintenance protein mgm101 homolog OS=Dictyostelium discoideum OX=44689 GN=mgm101 PE=3 SV=1	By matching	By MS/MS	By matching	By MS/MS
22.9555	NaN	NaN	21.7484					23.892	19.9576	24.1356	24.4414	25.7845	3	3	3	25.5	25.5	25.5	10.941	0	5.3401	5	3	2	2	3	Q8N0B4	Q8N0B4	44689	1429	tr|Q8N0B4|Q8N0B4_DICDI Small ubiquitin-like protein OS=Dictyostelium discoideum OX=44689 GN=SUMO PE=2 SV=1	By MS/MS	By MS/MS	By MS/MS	By MS/MS
21.6964	23.9874	21.8434	23.1264					24.2337	28.5527	25.5634	27.8021	29.3768	29	29	29	58.4	58.4	58.4	60.689	0	186.2	55	16	29	24	28	Q8T131	Q8T131	44689	1430	tr|Q8T131|Q8T131_DICDI Uncharacterized protein OS=Dictyostelium discoideum OX=44689 GN=DDB0166993 PE=4 SV=1	By MS/MS	By MS/MS	By MS/MS	By MS/MS
26.1842	23.0375	25.8579	23.9554					28.7546	27.0357	29.5347	28.3845	30.6787	27	27	27	70.1	70.1	70.1	50.482	0	144.05	77	27	22	27	25	Q8T137	Q8T137	44689	1431	sp|Q8T137|GSHR_DICDI Glutathione reductase OS=Dictyostelium discoideum OX=44689 GN=gsr PE=3 SV=2	By MS/MS	By MS/MS	By MS/MS	By MS/MS
NaN	23.7227	21.5821	22.5171					20.793	25.2003	22.4839	25.0796	26.2837	2	2	2	15.3	15.3	15.3	9.4489	0	6.1272	3	1	2	2	2	Q8T1V4	Q8T1V4	44689	1432	sp|Q8T1V4|RS27_DICDI 40S ribosomal protein S27 OS=Dictyostelium discoideum OX=44689 GN=rps27 PE=3 SV=2	By matching	By MS/MS	By matching	By MS/MS
18.1538	21.6303	18.6124	20.8673					19.056	24.9712	21.8926	24.3441	25.8051	5	5	5	29.5	29.5	29.5	21.749	0	17.368	9	2	5	5	5	Q8T1V6	Q8T1V6	44689	1433	sp|Q8T1V6|NDUS4_DICDI NADH dehydrogenase [ubiquinone] iron-sulfur protein 4, mitochondrial OS=Dictyostelium discoideum OX=44689 GN=ndufs4 PE=3 SV=2	By matching	By MS/MS	By matching	By MS/MS
18.6752	21.0009	19.0898	20.8916					19.4465	24.134	22.0389	24.1312	25.3172	5	5	5	15.2	15.2	15.2	35.574	0	10.366	9	3	5	4	5	Q8T2H0	Q8T2H0	44689	1434	sp|Q8T2H0|CYRI_DICDI CYFIP-related Rac1 interactor homolog OS=Dictyostelium discoideum OX=44689 GN=cyri PE=3 SV=2	By matching	By MS/MS	By MS/MS	By MS/MS
20.7229	20.076	20.0278	20.2915					21.9113	22.8675	22.5215	23.1083	24.6682	3	3	3	4.7	4.7	4.7	66.132	0	9.2445	11	3	3	3	3	Q8T2J5	Q8T2J5	44689	1435	tr|Q8T2J5|Q8T2J5_DICDI L-type lectin-like domain-containing protein OS=Dictyostelium discoideum OX=44689 GN=DDB0168584 PE=4 SV=2	By MS/MS	By MS/MS	By MS/MS	By MS/MS
21.1001	22.4354	20.925	21.5315					22.8828	26.3126	23.8983	25.7714	27.289	17	17	17	41.3	41.3	41.3	64.024	0	53.708	23	9	17	11	16	Q8T2J9	Q8T2J9	44689	1436	sp|Q8T2J9|MCCB_DICDI Methylcrotonoyl-CoA carboxylase beta chain, mitochondrial OS=Dictyostelium discoideum OX=44689 GN=mccb PE=3 SV=2	By MS/MS	By MS/MS	By MS/MS	By MS/MS
23.3936	21.5968	23.2935	22.4009					25.549	25.0621	26.5117	26.2721	27.9586	8	8	8	66.2	66.2	66.2	16.613	0	38.985	33	8	8	8	8	Q8T2R4	Q8T2R4	44689	1438	tr|Q8T2R4|Q8T2R4_DICDI Uncharacterized protein OS=Dictyostelium discoideum OX=44689 GN=DDB_G0276927 PE=4 SV=2	By MS/MS	By MS/MS	By MS/MS	By MS/MS
20.5116	22.2072	NaN	21.2171					20.951	24.9096	21.6461	24.7039	25.935	4	4	4	24.5	24.5	24.5	21.379	0	9.5682	4	3	4	1	4	Q8T2T5	Q8T2T5	44689	1439	sp|Q8T2T5|C560_DICDI Succinate dehydrogenase cytochrome b560 subunit, mitochondrial OS=Dictyostelium discoideum OX=44689 GN=sdhC PE=3 SV=1	By matching	By MS/MS	By matching	By MS/MS
NaN	NaN	NaN	NaN					21.7099	20.1529	21.6847	20.5284	23.1764	3	3	3	15.7	15.7	15.7	31.78	0	3.1233	4	2	1	2	1	Q8T2U1	Q8T2U1	44689	1440	tr|Q8T2U1|Q8T2U1_DICDI Uncharacterized protein OS=Dictyostelium discoideum OX=44689 GN=DDB0229926 PE=4 SV=1	By MS/MS	By matching	By MS/MS	By matching
19.5037	21.5123	19.5417	20.8976					20.5513	24.7131	21.3892	24.2204	25.6134	4	4	4	10.2	10.2	10.2	50.321	0	19.006	7	2	4	2	4	Q8T2U3	Q8T2U3	44689	1441	tr|Q8T2U3|Q8T2U3_DICDI Beta-lactamase domain-containing protein OS=Dictyostelium discoideum OX=44689 GN=DDB0167483 PE=4 SV=1	By matching	By MS/MS	By matching	By MS/MS
NaN	19.7576	18.5281	19.4112					18.558	22.7368	20.6449	21.8711	23.6154	4	4	4	13.4	13.4	13.4	36.592	0	4.633	4	2	4	3	2	Q8T662	Q8T662	44689	1442	sp|Q8T662|ASNA_DICDI ATPase ASNA1 homolog OS=Dictyostelium discoideum OX=44689 GN=arsA PE=1 SV=1	By matching	By MS/MS	By matching	By MS/MS
23.0832	24.1012	23.331	24.7884					24.9676	27.6325	26.4546	28.5832	29.4532	18	18	18	63.2	63.2	63.2	34.441	0	91.358	37	15	16	16	18	Q8T849	Q8T849	44689	1444	tr|Q8T849|Q8T849_DICDI Uncharacterized protein OS=Dictyostelium discoideum OX=44689 GN=prkA PE=4 SV=1	By MS/MS	By MS/MS	By MS/MS	By MS/MS
21.3586	22.4446	21.3165	22.0313					23.9522	26.9085	24.6588	26.7637	28.0743	19	18	18	32.5	31.5	31.5	72.537	0	49.63	36	10	18	12	16	Q8T869	Q8T869	44689	1445	sp|Q8T869|BIP2_DICDI Luminal-binding protein 2 OS=Dictyostelium discoideum OX=44689 GN=bip2 PE=1 SV=1	By MS/MS	By MS/MS	By MS/MS	By MS/MS
NaN	21.8756	20.0868	21.6926					20.0867	24.7813	21.8567	24.3223	25.7056	7	7	7	13.6	13.6	13.6	67.48	0	13.749	10	2	7	4	7	Q8T8P2	Q8T8P2	44689	1447	tr|Q8T8P2|Q8T8P2_DICDI RNaseL inhibitor-like protein OS=Dictyostelium discoideum OX=44689 GN=abcE1 PE=4 SV=1	By matching	By MS/MS	By matching	By MS/MS
25.9239	23.8565	26.1029	24.7771					28.6042	28.0113	29.8124	29.1287	31.0404	30	30	30	65.5	65.5	65.5	53.89	0	172.87	113	29	28	29	30	Q8TA03	Q8TA03	44689	1448	sp|Q8TA03|6PGD_DICDI 6-phosphogluconate dehydrogenase, decarboxylating OS=Dictyostelium discoideum OX=44689 GN=gnd PE=1 SV=1	By MS/MS	By MS/MS	By MS/MS	By MS/MS
23.5907	21.6619	23.5534	21.9836					25.376	24.884	26.4766	25.5546	27.6942	7	7	7	30.6	30.6	30.6	26.277	0	24.673	25	6	5	7	6	Q94465	Q94465	44689	1449	sp|Q94465|GCH1_DICDI GTP cyclohydrolase 1 OS=Dictyostelium discoideum OX=44689 GN=gchA PE=1 SV=2	By MS/MS	By MS/MS	By MS/MS	By MS/MS
27.6457	26.8149	28.1874	27.3399					29.4235	30.1199	30.9944	30.7517	32.4418	23	23	23	61.8	61.8	61.8	36.551	0	214.88	148	23	23	23	23	Q94469	Q94469	44689	1450	sp|Q94469|G3P_DICDI Glyceraldehyde-3-phosphate dehydrogenase OS=Dictyostelium discoideum OX=44689 GN=gpdA PE=1 SV=2	By MS/MS	By MS/MS	By MS/MS	By MS/MS
18.7397	20.6101	19.2403	20.6081					19.5664	22.915	21.4296	23.2516	24.3576	3	3	3	27.7	27.7	27.7	16.809	0	8.6322	5	2	2	2	3	Q94490	Q94490	44689	1451	sp|Q94490|UBCB_DICDI Ubiquitin conjugating enzyme E2 B OS=Dictyostelium discoideum OX=44689 GN=ubcB PE=1 SV=1	By matching	By MS/MS	By matching	By MS/MS
20.0566	19.8353	19.542	19.3461					21.438	23.2908	21.7636	22.3754	24.3979	5	5	5	9.5	9.5	9.5	77.124	0	6.9829	6	4	4	3	3	Q94494	Q94494	44689	1452	sp|Q94494|PSIH_DICDI Protein psiH OS=Dictyostelium discoideum OX=44689 GN=psiH PE=2 SV=1	By MS/MS	By MS/MS	By MS/MS	By MS/MS
NaN	NaN	NaN	NaN					NaN	NaN	NaN	NaN	NaN	1	1	1	4.6	4.6	4.6	45.765	0	7.2994	0	1	1	1	1	Q94503	Q94503	44689	1454	sp|Q94503|CYSP6_DICDI Cysteine proteinase 6 OS=Dictyostelium discoideum OX=44689 GN=cprF PE=2 SV=1	By matching	By MS/MS	By matching	By MS/MS
23.9312	25.109	24.3045	24.5563					25.0158	27.5405	26.293	27.181	28.7881	5	4	4	14.8	14.8	14.8	47.165	0	25.976	12	3	4	3	3	Q94504	Q94504	44689	1455	sp|Q94504|CYSP7_DICDI Cysteine proteinase 7 OS=Dictyostelium discoideum OX=44689 GN=cprG PE=1 SV=1	By MS/MS	By MS/MS	By MS/MS	By MS/MS
NaN	20.6462	NaN	20.2066					19.7795	23.1009	20.5215	22.8316	24.1693	2	2	2	3.6	3.6	3.6	77.14	0	5.4191	4	1	2	1	2	Q95UC5	Q95UC5	44689	1456	tr|Q95UC5|Q95UC5_DICDI Dipeptidyl aminopeptidase OS=Dictyostelium discoideum OX=44689 GN=AY055590 PE=2 SV=1	By matching	By MS/MS	By matching	By MS/MS
24.0223	22.8419	22.2065	23.8673					24.7333	25.3814	25.2365	25.8906	27.369	10	10	10	61.4	61.4	61.4	22.34	0	57.469	13	8	10	10	10	Q95UQ1	Q95UQ1	44689	1457	sp|Q95UQ1|GDIR1_DICDI Putative rho GDP-dissociation inhibitor 1 OS=Dictyostelium discoideum OX=44689 GN=rdiA PE=1 SV=1	By MS/MS	By MS/MS	By MS/MS	By MS/MS
21.198	19.7765	21.0455	19.8368					22.2739	22.0571	23.4655	23.3144	24.9065	4	4	4	7.9	7.9	7.9	85.336	0	6.9269	6	3	3	4	4	Q95US4	Q95US4	44689	1458	tr|Q95US4|Q95US4_DICDI Lipid-anchored plasma membrane glycoprotein 130 OS=Dictyostelium discoideum OX=44689 GN=gp130 PE=4 SV=1	By MS/MS	By matching	By MS/MS	By matching
19.8653	20.2045	20.0819	20.5971					20.4576	22.3692	21.6085	22.7348	24.022	1	1	1	12.7	12.7	12.7	23.306	0.0097697	1.4801	3	1	1	1	1	Q95YL4	Q95YL4	44689	1460	sp|Q95YL4|PEFB_DICDI Penta-EF hand domain-containing protein 2 OS=Dictyostelium discoideum OX=44689 GN=pefB PE=1 SV=1	By matching	By MS/MS	By matching	By MS/MS
NaN	22.5762	19.4451	22.6214					19.9763	24.8543	21.7048	25.0897	26.0709	4	4	4	36.5	36.5	36.5	22.354	0	18.937	8	1	3	2	4	Q95YL5	Q95YL5	44689	1461	sp|Q95YL5|PEFA_DICDI Penta-EF hand domain-containing protein 1 OS=Dictyostelium discoideum OX=44689 GN=pefA PE=1 SV=1	By MS/MS	By MS/MS	By MS/MS	By MS/MS
25.5433	23.5295	25.5564	23.7738					27.3419	26.8917	28.6768	27.2731	29.7226	22	22	22	74.2	74.2	74.2	44.088	0	128.6	48	21	19	22	20	Q964D8	Q964D8	44689	1462	sp|Q964D8|BUP1_DICDI Beta-ureidopropionase OS=Dictyostelium discoideum OX=44689 GN=pyd3 PE=1 SV=1	By MS/MS	By MS/MS	By MS/MS	By MS/MS
NaN	20.5457	NaN	20.3655					18.6067	23.2935	19.4689	23.2338	24.3422	3	3	3	15.5	15.5	15.5	24.271	0	9.7349	3	1	3	1	3	Q9BI24	Q9BI24	44689	1463	tr|Q9BI24|Q9BI24_DICDI Prespore-specific protein OS=Dictyostelium discoideum OX=44689 GN=3B PE=4 SV=1	By matching	By MS/MS	By matching	By MS/MS
19.0274	20.3141	20.7904	20.2739					20.4062	22.2856	22.3295	22.4996	24.0775	2	2	2	5.2	5.2	5.2	47.144	0	3.5291	5	2	2	2	2	Q9GPF1	Q9GPF1	44689	1465	sp|Q9GPF1|AP3M_DICDI AP-3 complex subunit mu OS=Dictyostelium discoideum OX=44689 GN=apm3 PE=2 SV=1	By MS/MS	By MS/MS	By MS/MS	By MS/MS
21.2536	21.6793	21.6967	22.48					23.5556	25.7824	25.4693	26.8525	27.8243	19	19	19	49	49	49	45.709	0	47.694	31	13	16	16	18	Q9GPM4	Q9GPM4	44689	1466	sp|Q9GPM4|PGK_DICDI Phosphoglycerate kinase OS=Dictyostelium discoideum OX=44689 GN=pgkA PE=1 SV=2	By MS/MS	By MS/MS	By MS/MS	By MS/MS
22.8965	24.7285	22.9191	24.7039					24.6166	28.0962	25.8934	28.5345	29.5087	12	12	12	72.2	72.2	72.2	24.121	0	132.68	31	10	12	11	12	Q9GRF8	Q9GRF8	44689	1467	sp|Q9GRF8|EF1B_DICDI Elongation factor 1-beta OS=Dictyostelium discoideum OX=44689 GN=efa1B PE=1 SV=1	By MS/MS	By MS/MS	By MS/MS	By MS/MS
23.9656	22.5434	23.2597	22.5187					27.0863	27.1021	27.2623	27.1591	29.1541	23	23	23	62.2	62.2	62.2	59.666	0	84.842	72	22	21	22	22	Q9GRX6	Q9GRX6	44689	1468	sp|Q9GRX6|AIFM1_DICDI Apoptosis-inducing factor 1, mitochondrial OS=Dictyostelium discoideum OX=44689 GN=aif PE=2 SV=1	By MS/MS	By MS/MS	By MS/MS	By MS/MS
20.6339	23.414	20.6995	23.5022					22.22	26.6851	23.469	26.941	27.9159	10	10	10	56.8	56.8	56.8	14.352	0	39.987	18	4	10	5	10	Q9GS21	Q9GS21	44689	1469	sp|Q9GS21|RL28_DICDI 60S ribosomal protein L28 OS=Dictyostelium discoideum OX=44689 GN=rpl28 PE=2 SV=1	By MS/MS	By MS/MS	By MS/MS	By MS/MS
19.7385	20.1782	19.9668	20.2116					20.7196	23.6743	23.0767	23.8692	25.2274	5	5	5	15.2	15.2	15.2	31.156	0	6.8689	8	3	5	5	5	Q9NCL8	Q9NCL8	44689	1471	sp|Q9NCL8|PITP1_DICDI Phosphatidylinositol transfer protein 1 OS=Dictyostelium discoideum OX=44689 GN=pitA PE=1 SV=1	By matching	By MS/MS	By MS/MS	By MS/MS
NaN	NaN	NaN	NaN					NaN	NaN	NaN	NaN	NaN	1	1	1	9.2	9.2	9.2	27.77	0	3.0014	0	1	1	1	1	Q9NH02	Q9NH02	44689	1473	sp|Q9NH02|IDI_DICDI Isopentenyl-diphosphate Delta-isomerase OS=Dictyostelium discoideum OX=44689 GN=ipi PE=2 SV=1	By matching	By matching	By matching	By MS/MS
23.4305	20.4055	22.7997	21.4616					25.1781	23.5511	25.6761	24.8578	27.0006	9	9	9	22.5	22.5	22.5	43.589	0	30.341	21	9	7	9	8	Q9NH03	Q9NH03	44689	1474	sp|Q9NH03|FPS_DICDI Farnesyl diphosphate synthase OS=Dictyostelium discoideum OX=44689 GN=fps PE=2 SV=1	By MS/MS	By MS/MS	By MS/MS	By MS/MS
23.1252	22.5874	23.2324	22.7025					25.0986	26.1419	26.3366	26.49	28.1063	10	10	10	32.2	32.2	32.2	46.387	0	48.473	22	9	10	10	10	Q9NKW1	Q9NKW1	44689	1476	sp|Q9NKW1|MFEA_DICDI Peroxisomal multifunctional enzyme A OS=Dictyostelium discoideum OX=44689 GN=mfeA PE=2 SV=1	By MS/MS	By MS/MS	By MS/MS	By MS/MS
19.0857	21.9392	19.4969	21.3464					20.0912	25.3817	22.4341	24.9696	26.3128	12	10	10	14.6	12.8	12.8	87.268	0	37.681	15	3	10	6	10	Q9NKX1	Q9NKX1	44689	1477	sp|Q9NKX1|ENPL_DICDI Endoplasmin homolog OS=Dictyostelium discoideum OX=44689 GN=grp94 PE=2 SV=2	By matching	By MS/MS	By matching	By MS/MS
NaN	NaN	NaN	NaN					16.0491	22.6814	20.1046	21.7564	23.4506	2	2	2	2.7	2.7	2.7	105.25	0	3.7045	2	1	2	2	2	Q9U1M9	Q9U1M9	44689	1482	sp|Q9U1M9|DYNB_DICDI Dynamin-B OS=Dictyostelium discoideum OX=44689 GN=dymB PE=3 SV=1	By matching	By MS/MS	By matching	By MS/MS
22.3053	24.4125	22.5853	23.5855					25.4131	28.958	26.9206	28.5306	30.0096	24	24	24	55.4	55.4	55.4	68.515	0	187.98	76	17	23	22	23	Q9U3X4	Q9U3X4	44689	1483	sp|Q9U3X4|SDHA_DICDI Succinate dehydrogenase [ubiquinone] flavoprotein subunit, mitochondrial OS=Dictyostelium discoideum OX=44689 GN=sdhA PE=3 SV=1	By MS/MS	By MS/MS	By MS/MS	By MS/MS
20.4328	23.4404	20.8473	23.1429					22.2461	27.4385	23.7821	27.2613	28.4321	19	19	19	47.1	47.1	47.1	56.496	0	93.693	41	9	19	11	19	Q9U641	Q9U641	44689	1484	sp|Q9U641|CMFB_DICDI Conditioned medium factor receptor 1 OS=Dictyostelium discoideum OX=44689 GN=cmfB PE=1 SV=1	By MS/MS	By MS/MS	By MS/MS	By MS/MS
20.3572	21.2086	20.7798	21.6426					20.7674	24.7801	23.3351	24.8242	26.0789	10	10	10	36.7	36.7	36.7	35.294	0	17.755	12	3	10	7	10	Q9U9A3	Q9U9A3	44689	1485	sp|Q9U9A3|PPP6_DICDI Serine/threonine-protein phosphatase 6 catalytic subunit OS=Dictyostelium discoideum OX=44689 GN=ppp6c PE=2 SV=2	By MS/MS	By MS/MS	By MS/MS	By MS/MS
NaN	23.0017	20.8206	21.6285					20.1729	25.1007	22.3948	24.61	26.025	4	4	4	32.2	32.2	32.2	19.015	0	25.56	3	2	4	4	4	Q9UA41	Q9UA41	44689	1486	sp|Q9UA41|PPID_DICDI Peptidyl-prolyl cis-trans isomerase D, mitochondrial OS=Dictyostelium discoideum OX=44689 GN=cypD PE=1 SV=1	By matching	By MS/MS	By matching	By MS/MS
19.9962	22.857	20.6799	22.3089					21.5936	26.7376	24.0757	26.4383	27.7369	12	12	12	37.3	37.3	37.3	43.925	0	50.96	23	5	12	8	12	Q9UAG7	Q9UAG7	44689	1487	sp|Q9UAG7|FHBA_DICDI Flavohemoprotein A OS=Dictyostelium discoideum OX=44689 GN=fhbA PE=2 SV=1	By MS/MS	By MS/MS	By MS/MS	By MS/MS
22.9583	25.9058	23.3329	24.9817					26.075	30.4971	27.4377	29.8732	31.3575	32	32	31	50.3	50.3	48.9	57.236	0	172.5	89	27	31	30	31	Q9XPJ9	Q9XPJ9	44689	1490	sp|Q9XPJ9|ATPA_DICDI ATP synthase subunit alpha, mitochondrial OS=Dictyostelium discoideum OX=44689 GN=atp1 PE=1 SV=1	By MS/MS	By MS/MS	By MS/MS	By MS/MS
20.9767	21.3419	21.3317	21.4309					22.4018	24.4075	24.1549	24.8013	26.174	6	6	6	26.4	26.4	26.4	31.724	0	13.04	14	4	6	6	6	Q9XY92	Q9XY92	44689	1491	sp|Q9XY92|SPEE_DICDI Spermidine synthase OS=Dictyostelium discoideum OX=44689 GN=spsA PE=3 SV=2	By MS/MS	By MS/MS	By MS/MS	By MS/MS
