# Supplementary material for: Francisella novicida-Containing Vacuole within Dictyostelium discoideum: Isolation and Proteomic Characterization
Source: Microorganisms. 2024 Sep 26;12(10):1949. doi: 10.3390/microorganisms12101949 (PMC11509842; doi:10.3390/microorganisms12101949)
Supplement: Supplementary file 1 [file microorganisms-12-01949-s001.zip › Supplementary table 3.ods]

## Sheet: Sheet1
Ordered locus name	Gene name	Protein name
FTN_0427		putative 17 kDa major membrane protein
FTN_1332	gapA	glyceraldehyde-3-phosphate dehydrogenase
FTN_1538	groEL	60 kDa chaperonin (GroEL)
FTN_1576	tuf	elongation factor Tu
FTN_1648	atpA	ATP synthase subunit alpha
