# Supplementary material for: Francisella novicida-Containing Vacuole within Dictyostelium discoideum: Isolation and Proteomic Characterization
Source: Microorganisms. 2024 Sep 26;12(10):1949. doi: 10.3390/microorganisms12101949 (PMC11509842; doi:10.3390/microorganisms12101949)
Supplement: Supplementary file 1 [file microorganisms-12-01949-s001.zip › Supplementary table 4.xlsx]

## Sheet: Funct Annot Enrichment
Category	Term	Count	%	PValue	Genes	List Total	Pop Hits	Pop Total	Fold Enrichment	FDR
GOTERM_CC_DIRECT	GO:0045335~phagocytic vesicle	189	26.2865	8.1469e-118	Q6IMN8, Q76NU1, Q54DF1, Q54RA8, Q55GQ5, P33519, O00780, Q54VA2, Q54F93, Q556G3, P13231, P24639, Q54BI8, Q54F07, Q75JY8, Q75JQ1, Q03380, Q76NV5, Q65YR8, P32255, Q54UF7, P14326, Q54EW8, Q55DR6, Q54KB7, P32256, Q86IF6, P90532, Q555L5, Q54WR9, Q94465, Q86A67, P0CT32, Q55D91, Q86HU8, Q54M58, Q94469, P24005, P54632, Q54PX6, Q54M12, Q55CS9, P10733, Q54I98, Q54YA0, O76856, Q9GPM4, Q54YA2, Q54NT1, P34144,…	590	358	7288	6.52131	1.66197e-115
GOTERM_CC_DIRECT	GO:0031012~extracellular matrix	92	12.7955	6.39728e-53	P54654, P54651, P46793, Q55GQ5, Q55G04, P33519, Q54XI5, P13466, P54659, P54657, Q54Z09, B0G141, P34093, P05095, P02888, P02886, Q54EG3, P29447, P27685, P26199, Q54F07, Q75JY8, Q54D04, Q55BN7, Q54BQ3, P34113, Q54EW8, Q54E24, Q54ZD1, Q54TL8, Q54KB7, Q54FU0, P48160, P36415, Q54E20, P90532, P42530, Q86A67, Q23921, P0CT32, P83401, P02599, Q54PX9, Q94469, Q54XX3, O96622, Q54Q51, P54632, P27133, P26200,…	590	180	7288	6.31352	6.52522e-51
GOTERM_CC_DIRECT	GO:0005739~mitochondrion	119	16.5508	7.35481e-33	Q54J97, Q54LV3, Q551V0, Q54VA2, Q54VI3, Q54F93, Q54RA2, Q55FN7, Q54QF9, Q54IW4, Q54EW8, Q54KB7, Q54DU1, Q54JY1, Q8T1V6, Q54YN2, Q55FI1, Q55CS9, Q54I10, Q54PX1, Q55BI2, Q869N1, O97470, P36967, Q54I90, Q54SE2, Q54NC1, Q54KE6, Q01501, Q869N6, Q54KM6, Q553S7, P29505, Q86AD9, Q9U3X4, Q54RB9, Q55DT8, Q9GRX6, Q55C99, Q54PF9, Q8T131, Q54RR5, Q1ZXF1, Q8MP58, Q8T137, Q55AI5, Q54JV8, Q559Z0, Q54Q31, Q55EQ6,…	590	458	7288	3.2095	5.00127e-31
GOTERM_CC_DIRECT	GO:0005840~ribosome	59	8.20584	2.32773e-32	Q86L05, P46793, Q54XI5, Q54J50, P14797, Q54Z09, Q54MG6, Q553M7, Q54MK8, Q54EG3, Q54GK6, P27685, Q55BN7, Q54BQ3, P34113, P14329, Q54E24, Q54ZD1, Q54TL8, P48160, Q54E20, O77082, Q54PX9, Q55BE6, Q54XX3, Q54Q51, Q54MZ5, Q54S90, P51405, Q54MA6, Q9GS21, P90526, Q54Z69, P16168, Q54ZW5, Q54NG2, Q55BY1, Q54TK2, Q54Y41, Q54CA5, P46800, Q54UU3, Q55AB5, Q54J69, Q55A19, Q54XB5, P11874, Q54G86, Q54I41, Q869U7,…	590	120	7288	6.07333	1.18714e-30
GOTERM_BP_DIRECT	GO:0006412~translation	69	9.59666	3.8613e-28	Q86L05, Q54LV3, P46793, Q54XI5, Q54J50, P14797, Q54Z09, Q54MG6, Q553M7, B0G141, Q54MK8, Q9GRF8, Q54Y20, Q54EG3, Q54GK6, P27685, Q75JQ1, Q54N83, Q55BN7, Q54BQ3, P34113, P14329, Q54IW4, Q54E24, Q54TL8, P48160, Q54KB8, Q54E20, Q86AS6, P0CT32, Q54PX9, Q55BE6, Q54XX3, Q54Q51, Q54MZ5, Q54S90, P51405, Q54MA6, Q9GS21, P90526, Q54Z69, P15112, P16168, Q54ZW5, Q54NG2, Q55BY1, Q54Y41, Q54CA5, Q54UU3, Q55AB5,…	590	170	6404	4.40554	2.78014e-25
GOTERM_CC_DIRECT	GO:0005737~cytoplasm	248	34.4924	7.6584e-27	Q6IMN8, Q54M70, Q55CQ6, Q75JX0, Q54VI3, Q7Z1I0, Q54XM7, Q54MG7, Q7Z1Z9, P24639, Q55DB6, Q54EG3, Q55ED1, Q75JY8, Q65YR7, Q65YR8, Q54N83, Q54M64, Q557H6, P32255, Q55ET7, Q55DR6, P32256, Q54KB8, Q54EW3, Q54UF3, Q54YN2, Q557H1, Q94465, Q54EW1, Q54V77, Q94469, Q95YL4, Q54ZC6, P54632, Q54YA0, Q54D73, Q54YQ9, P21900, P15112, Q54Z26, Q54IA7, Q54JC8, Q54Q07, Q86AV6, Q54Q04, Q54BC8, Q54QQ0, Q55GJ6, Q54DG1,…	590	1680	7288	1.82347	3.12463e-25
GOTERM_MF_DIRECT	GO:0003735~structural constituent of ribosome	58	8.06676	1.45982e-26	Q86L05, P46793, Q54XI5, Q54J50, P14797, Q54Z09, Q54MG6, Q553M7, Q54MK8, Q54EG3, Q54GK6, P27685, Q55BN7, Q54BQ3, P34113, P14329, Q54E24, Q54TL8, Q54WN8, P48160, Q54E20, O77082, Q54PX9, Q55BE6, Q54XX3, Q54Q51, Q54MZ5, Q54S90, P51405, Q54MA6, Q9GS21, P90526, Q54Z69, P16168, Q54ZW5, Q54NG2, Q55BY1, Q54TK2, Q54Y41, Q54CA5, Q54UU3, Q55AB5, Q54J69, Q55A19, Q54XB5, P11874, Q54G86, Q54I41, Q869U7, Q54D63,…	621	122	6353	4.86357	8.07278e-24
GOTERM_CC_DIRECT	GO:0022625~cytosolic large ribosomal subunit	33	4.58971	3.90224e-25	Q86L05, Q54XI5, Q54J50, Q9GS21, Q54Z09, Q54MG6, Q553M7, Q54Z69, P16168, Q54NG2, Q54MK8, Q55AB5, Q54J69, Q55BN7, Q54XB5, P34113, Q54BQ3, P11874, Q54G86, P14329, Q54ZD1, Q54D63, P48160, Q54E20, P13023, Q54VN6, P22685, Q54X53, Q86K01, Q54VZ4, Q55BE6, Q54XX3	590	46	7288	8.86161	1.32676e-23
GOTERM_CC_DIRECT	GO:0030864~cortical actin cytoskeleton	35	4.86787	1.91306e-24	O96623, O96622, O96621, P54686, Q75JY8, O96625, Q86L04, O96624, P13466, Q54FU0, P36415, Q55E54, P13022, P13021, P34121, P05095, P42528, P08799, P07830	590	54	7288	8.00628	5.5752e-23
GOTERM_CC_DIRECT	GO:0005811~lipid particle	46	6.39777	6.89696e-24	Q54I98, P33519, P34144, Q86IA3, Q55D85, Q557E0, P54657, Q54Z69, P18613, Q8T869, P20790, P07830, Q54J69, Q54DG1, Q03380, P14329, P36412, P36411, P36410, Q55DR6, Q54KD9, P36415, P34143, P15064, P34140, P0CT32, P22685, Q559X6	590	99	7288	5.73957	1.75873e-22
GOTERM_CC_DIRECT	GO:1990904~ribonucleoprotein complex	61	8.48401	1.10157e-23	Q86L05, P46793, Q54XI5, Q54J50, P14797, P54659, Q54Z09, Q54MG6, Q553M7, Q54MK8, Q54EG3, Q54GK6, P27685, Q55BN7, Q54BQ3, P34113, P14329, Q54E24, Q54BM2, Q54ZD1, Q54TL8, P34118, P48160, Q54E20, O77082, Q54PX9, Q55BE6, Q54XX3, Q54Q51, Q54MZ5, Q54S90, P51405, Q54MA6, Q9GS21, P90526, Q54Z69, P15112, P16168, Q54ZW5, Q54NG2, Q55BY1, Q54TK2, Q54Y41, Q54CA5, P46800, Q54UU3, Q55AB5, Q54J69, Q55A19, Q54XB5,…	590	175	7288	4.30574	2.49689e-22
GOTERM_CC_DIRECT	GO:0005829~cytosol	122	16.968	7.55084e-22	Q6IMN8, Q54GL4, Q54NZ7, P13231, Q54MG7, Q54PM8, Q55DB6, Q54F07, Q75JQ1, Q65YR7, Q65YR8, Q54BQ5, Q54KB8, Q86IF6, P90532, Q5V9E9, Q555L5, Q86A67, P0CT32, Q54FH4, Q94469, P54632, Q54YA0, Q9GPM4, Q54SE2, Q54YQ9, P15112, P21900, P18613, Q54Z26, Q54UI3, Q869N7, Q86AV6, Q54SM3, Q556Q0, Q75JM6, Q6TMK3, Q54HG2, P46800, Q86AD9, Q54K47, Q9XY92, Q86L14, Q54UH8, Q869U7, Q55E54, Q54NJ8, Q8T137, P08799, Q55CA0,…	590	621	7288	2.42675	1.54037e-20
GOTERM_BP_DIRECT	GO:0009617~response to bacterium	46	6.39777	5.70654e-21	Q6IMN8, P54632, P27133, Q76NU1, Q54PA9, Q54I98, Q55GQ5, Q54EN4, Q86IC8, Q54VA2, Q54F93, Q557E0, P15112, P34093, Q55BY1, P24639, Q9GRF8, P42528, P02886, P29505, Q54HG2, Q03380, P0DJ27, Q75JQ1, Q65YR8, P32256, P34118, P54647, Q55E54, P90532, P13022, Q54WR9, P42530, P13021, P34121, Q23921, P0CT32, Q54X53, P22887, Q95UQ1, Q54PX9	590	102	6404	4.89505	2.05436e-18
GOTERM_CC_DIRECT	GO:0005938~cell cortex	52	7.23227	3.09302e-19	O96623, Q869T1, O96622, P54632, P54654, O96621, P27133, P26200, O96625, Q86L04, O96624, Q7Z202, P34144, P13466, Q7Z1I0, P54657, P18613, Q7Z1Z9, P05095, Q9GRF8, P42528, Q5FXM5, P02886, P10819, P07830, Q54HG2, Q54UU3, P26199, Q86L18, Q54K81, Q55E54, Q5TJ65, P15064, P0CT32, P08799	590	156	7288	4.11751	5.73615e-18
GOTERM_CC_DIRECT	GO:0061836~intranuclear rod	22	3.05981	3.58772e-19	P54686, P27133, P0DJ27, P07830, P24005	590	26	7288	10.4522	6.09912e-18
GOTERM_CC_DIRECT	GO:0005759~mitochondrial matrix	34	4.72879	1.64127e-17	Q553V1, Q559Z0, Q54J97, Q54LV3, Q55F21, Q4W6B5, Q54F93, Q54RA2, Q54C70, Q54KE6, Q86AV6, Q54JE4, Q86HX0, Q54R47, Q55BJ9, Q54J68, Q8T2J9, Q54M22, Q55FN7, P36413, Q54QF9, Q54EW8, Q55DT8, Q54KB7, Q55C99, Q54DY1, Q54EW1, Q54JD2, Q54FD7, Q54MJ7, Q54M18, Q8MP58, Q1ZXF1, Q54YZ4	590	74	7288	5.67549	2.57552e-16
GOTERM_CC_DIRECT	GO:0060187~cell pole	21	2.92072	1.69402e-16	P18613, P54686, P27133, P42528, P07830	590	28	7288	9.26441	2.46842e-15
GOTERM_MF_DIRECT	GO:0016491~oxidoreductase activity	91	12.6565	1.55954e-17	Q6IMN8, Q54R94, Q54HR9, Q54IT3, Q75JT6, Q551V0, Q55GQ5, Q54NZ7, Q86A74, Q4W6B5, Q54RE8, Q54DN0, Q54HZ2, Q54G70, Q54VI3, Q54CX6, Q54RA2, Q54QC5, Q54C70, Q6TU48, Q54QC1, Q54JE4, Q54VM2, Q54R47, Q55BJ9, Q54M22, Q55FN7, Q54D04, Q76NV5, Q557D2, Q54ES4, Q54UF7, Q54EW8, Q54D03, Q869W9, Q54EW2, Q54FY3, Q55BV1, Q555L5, Q54M18, Q54PL1, Q1ZXH9, P83401, Q55CC2, Q94469, Q9NKW1, Q54N76, Q54Q52, Q8TA03, Q75JR2,…	621	370	6353	2.51609	4.31214e-15
GOTERM_CC_DIRECT	GO:0005884~actin filament	25	3.47705	6.67873e-16	Q869T1, Q75JY8, P34121, P05095, P54680, P13466, Q54FU0, P07830, Q54HG2	590	43	7288	7.18171	9.08308e-15
GOTERM_CC_DIRECT	GO:0061851~leading edge of lamellipodium	18	2.50348	9.3153e-16	P42528, P07830	590	21	7288	10.5879	1.1877e-14
GOTERM_CC_DIRECT	GO:0031143~pseudopodium	31	4.31154	1.26928e-15	O96623, O96622, P54654, O96621, O96625, O96624, Q54K81, P13466, P0CT32, P05095, P42528, P08799, P07830, P24005	590	69	7288	5.54969	1.52313e-14
GOTERM_CC_DIRECT	GO:0032009~early phagosome	25	3.47705	5.60402e-15	P26199, P34098, O76856, Q54E04, P21837, P36411, P08799, Q86IF6, P07830	590	46	7288	6.71334	6.35123e-14
GOTERM_BP_DIRECT	GO:0006099~tricarboxylic acid cycle	22	3.05981	7.68365e-16	Q55AI5, Q9U3X4, Q553V1, Q75JR2, Q54YA0, Q75JR3, Q54D04, Q54YA2, Q55BI2, Q54B68, Q869S7, Q54VA2, P36967, Q869Y7, Q54VG0, Q54GE6, Q86AV6, Q54JE4, Q54VM2, Q54X73, Q54XS2, Q55CC2	590	30	6404	7.95977	1.84408e-13
GOTERM_CC_DIRECT	GO:0001891~phagocytic cup	26	3.61613	1.77956e-14	O96622, P54654, P27133, P54686, P54680, P42528, P34144, P13466, P07830, Q55E54	590	52	7288	6.17627	1.91068e-13
GOTERM_CC_DIRECT	GO:0030139~endocytic vesicle	24	3.33797	1.97134e-14	Q76NU1, Q54E04, Q54F16, O00780, P36411, P54647, P54657, P07830	590	44	7288	6.73775	2.01077e-13
GOTERM_CC_DIRECT	GO:0015629~actin cytoskeleton	37	5.14604	7.25174e-14	P26199, Q869T1, O96623, O96622, O96621, P27133, P26200, P0DJ27, P10733, O96625, Q54FV6, P13466, P13231, Q54WT5, P34121, P42528, Q54T47, P22887, P07830, Q54HG2	590	110	7288	4.15495	6.90074e-13
GOTERM_CC_DIRECT	GO:0022627~cytosolic small ribosomal subunit	20	2.78164	7.44198e-14	P27685, Q54Q51, Q54UV0, Q55A19, Q54MZ5, Q54S90, P46793, P51405, Q54I41, Q54E24, Q54TL8, Q54MA6, P90526, Q54ZW5, O77082, Q55BY1, Q54N17, Q54Y41, Q54PX9, Q54EG3	590	31	7288	7.96938	6.90074e-13
GOTERM_CC_DIRECT	GO:0030027~lamellipodium	23	3.19889	2.44725e-13	P54686, P0CT32, P54680, P42528, P54657, P07830	590	44	7288	6.45701	2.1706e-12
GOTERM_BP_DIRECT	GO:0001778~plasma membrane repair	19	2.64256	1.38484e-14	P24639, P02599, P07830	590	24	6404	8.59294	2.49272e-12
GOTERM_BP_DIRECT	GO:0006972~hyperosmotic response	30	4.17246	1.73301e-14	O96621, P27133, P26200, Q03380, P0DJ27, Q54I98, P13466, P13231, P18613, Q5TJ65, P05095, Q54BC6, P07830	590	63	6404	5.16868	2.49553e-12
GOTERM_BP_DIRECT	GO:0051591~response to cAMP	22	3.05981	8.32253e-14	Q03380, P15064, Q00766, P13466, P08799, P07830	590	35	6404	6.82266	9.98704e-12
GOTERM_CC_DIRECT	GO:0070685~macropinocytic cup	20	2.78164	1.57149e-12	P05095, P42528, P13466, P07830	590	35	7288	7.0586	1.33577e-11
GOTERM_CC_DIRECT	GO:0031252~cell leading edge	33	4.58971	1.97089e-12	O96623, O96622, O96621, O96625, O96624, Q54K81, P13466, Q55E54, Q5TJ65, P15064, P05095, P54680, P42528, P10819, P07830, Q54HG2, P46800	590	98	7288	4.15953	1.60824e-11
GOTERM_CC_DIRECT	GO:0005839~proteasome core complex	14	1.94715	2.47191e-12	P34119, Q54DM7, Q55G04, Q27562, Q55DY7, Q27563, Q54XM7, Q55D66, P34120, Q86A21, Q556Q0, Q54BC8, Q55GJ6	590	16	7288	10.8085	1.9395e-11
GOTERM_CC_DIRECT	GO:0005911~cell-cell junction	21	2.92072	3.06595e-12	Q01501, Q03380, O97113, P54657, P07830	590	40	7288	6.48508	2.31649e-11
GOTERM_CC_DIRECT	GO:0032010~phagolysosome	19	2.64256	5.53106e-12	P36411, Q86IF6, P07830	590	33	7288	7.11207	4.02977e-11
GOTERM_BP_DIRECT	GO:0000902~cell morphogenesis	22	3.05981	1.56976e-12	P54654, P13021, P15064, Q95UQ1, P07830, Q54HG2	590	39	6404	6.1229	1.61461e-10
GOTERM_MF_DIRECT	GO:0005200~structural constituent of cytoskeleton	21	2.92072	3.65347e-12	O96623, P05095, P32255, P32256, P07830	621	35	6353	6.13816	6.73457e-10
GOTERM_BP_DIRECT	GO:0051603~proteolysis involved in cellular protein catabolic process	22	3.05981	3.25214e-11	P34119, Q54DM7, P54640, Q55G04, Q54F16, Q27562, Q54QD9, P54639, Q54IS1, Q55DY7, Q27563, Q54XM7, Q55D66, Q23894, P34120, Q86A21, Q556Q0, Q54VR1, Q94504, Q54BC8, Q55GJ6, Q54TR1	590	44	6404	5.42712	2.92693e-09
GOTERM_BP_DIRECT	GO:0010498~proteasomal protein catabolic process	14	1.94715	5.00988e-11	P34119, Q54DM7, Q55G04, Q27562, Q55DY7, Q27563, Q54XM7, Q55D66, P34120, Q86A21, Q556Q0, Q54BC8, Q55GJ6	590	17	6404	8.93878	4.0079e-09
GOTERM_BP_DIRECT	GO:0006096~glycolytic process	15	2.08623	1.69396e-10	Q9GPM4, P36413, Q54RF5, P90521, Q5V9E9, Q54RK5, Q54C70, Q54VG0, Q54NE6, Q86A67, Q54JE4, Q86HX0, Q869R8, Q54TY9, Q94469	590	21	6404	7.75303	1.21965e-08
GOTERM_BP_DIRECT	GO:0006909~phagocytosis	34	4.72879	2.18456e-10	O96623, Q9U3X4, O96622, O96621, P27133, P54686, Q03380, O96625, O96624, P36411, P13466, Q55E54, Q54UU8, P15064, P05095, P42528, Q75JI3, P07830	590	108	6404	3.41707	1.42989e-08
GOTERM_MF_DIRECT	GO:0003824~catalytic activity	53	7.37135	1.84099e-10	Q55AI5, Q54HJ0, Q55F21, Q54VA2, Q555Q9, Q54NE6, P34098, Q54JI7, Q54VM2, Q54PM8, Q54N47, Q86HV6, Q54K67, Q55FN7, Q54D04, Q869S7, Q54EW2, Q54UF3, Q54I60, P0C7B6, Q54DY1, Q54YN2, Q55D50, Q54WR9, Q94465, Q23921, Q556J0, Q54M18, Q86HU8, Q75JL7, Q54ZC6, Q54BL8, Q54GJ2, Q54YA0, Q54K95, P36967, Q54MA4, P90521, Q54GE6, Q869N6, Q86HX0, Q55CF8, Q54W88, P20054, P09556, Q54P64, Q86L14, Q9XY92, Q55F34, Q54RF5,…	621	213	6353	2.54556	2.54516e-08
GOTERM_MF_DIRECT	GO:0051287~NAD binding	14	1.94715	3.49583e-10	Q75JR2, Q75JR3, Q55BI2, Q54B68, Q54UH8, Q54UF7, Q54I90, Q54CX6, Q55F30, Q6TU48, Q54M18, Q54U83, Q94469, Q86A17	621	18	6353	7.95688	3.86639e-08
GOTERM_BP_DIRECT	GO:0042331~phototaxis	18	2.50348	1.01551e-09	P13466, P07830	590	34	6404	5.74636	6.09306e-08
GOTERM_MF_DIRECT	GO:0008233~peptidase activity	38	5.28512	1.494e-09	Q54YA6, O76856, Q54PX1, Q55G04, Q54F16, Q4W6B5, Q27562, Q54M70, P54639, Q55CY7, Q55DY7, Q27563, Q54XM7, Q54KZ1, Q55D66, Q23894, Q55E60, Q54X02, Q556Q0, Q5V9F0, Q54BC8, Q55GJ6, Q54G06, P34119, Q54DM7, P54640, P52922, Q54QD9, Q54IS1, Q54TD0, Q55CT4, Q557H1, P34120, Q86A21, Q5XM24, Q94504, Q54DD2	621	132	6353	2.94508	1.37697e-07
GOTERM_MF_DIRECT	GO:0017022~myosin binding	17	2.36439	2.21837e-09	P07830	621	30	6353	5.79716	1.75251e-07
GOTERM_BP_DIRECT	GO:0000281~mitotic cytokinesis	35	4.86787	8.58407e-09	P26199, P54654, P27133, P26200, P25870, P34144, Q7YXU4, P18613, P15064, P21837, O00909, P02886, P02599, P08799, Q95UQ1, Q54X82, P07830, Q54HG2, Q54UU3	590	129	6404	2.94495	4.75425e-07
GOTERM_BP_DIRECT	GO:0006508~proteolysis	44	6.11961	3.19819e-08	Q54YA6, O76856, Q54PX1, Q55G04, Q54F16, Q4W6B5, Q27562, Q54M70, P54639, Q55CY7, Q55DY7, Q27563, Q54XM7, Q54KZ1, Q55D66, Q23894, Q54X02, Q556Q0, Q5V9F0, Q54BC8, Q55GJ6, Q54G06, P34119, Q54DM7, Q65YR7, P54640, Q65YR8, Q54D66, P52922, Q54QD9, Q54IS1, Q54TD0, Q55CT4, Q557H1, Q86AS5, P34120, Q86A21, Q54VR1, Q94504, Q8MP58, Q54DD2, Q54TR1	590	195	6404	2.44916	1.64478e-06
GOTERM_MF_DIRECT	GO:0005515~protein binding	66	9.17942	3.292e-08	P54654, P54651, Q54M70, P13466, P54657, Q54X06, Q54NE6, P24639, P20790, O00909, P02886, Q54X82, P07830, P26199, Q9GPF1, P34119, P36412, P14329, P32255, P36411, P36410, Q54TD0, P32256, P36415, P90532, B0M0P5, Q54WR9, Q54QR9, P15064, Q5XM24, Q556J0, Q75K16, P02599, Q95UQ1, O96623, Q95YL4, O96622, P54632, P27133, P26200, Q86KI1, P25870, Q54I10, P10733, O76856, P34144, O97470, P90526, P18613, Q23858,…	621	337	6353	2.00356	2.2756e-06
GOTERM_MF_DIRECT	GO:0051015~actin filament binding	35	4.86787	3.84677e-08	Q869T1, O96623, O96622, O96621, P27133, P10733, O96625, O96624, Q54FV6, P13466, Q7YXU4, P13231, Q54LC3, P05095, P54680, P42528, Q54T47, Q54HG2, P54686, Q75JY8, Q03380, P0DJ27, Q54K81, Q54FU0, P36415, Q55E54, P13022, P13021, Q54WT5, P34121, P0CT32, P08799, P24005	621	129	6353	2.77566	2.36363e-06
GOTERM_MF_DIRECT	GO:0016620~oxidoreductase activity, acting on the aldehyde or oxo group of donors, NAD or NADP as acceptor	11	1.5299	5.09558e-08	Q54DG1, Q54I10, Q551V0, Q54M18, Q54IU0, P83401, Q54FY3, Q55CJ9, Q54RA2, Q54QC5, Q94469	621	14	6353	8.03807	2.81786e-06
GOTERM_MF_DIRECT	GO:0030170~pyridoxal phosphate binding	18	2.50348	8.5967e-08	Q55FI1, Q54JP5, Q55F21, Q54SF7, Q55DV9, Q55CQ6, Q54K95, Q55DT8, Q54X04, Q54Z26, Q54JB6, Q54EW1, Q00766, Q54MJ7, Q54KM6, Q54Q04, Q1ZXC3, Q54IJ3	621	41	6353	4.49134	4.32179e-06
GOTERM_CC_DIRECT	GO:0000502~proteasome complex	15	2.08623	9.81629e-07	P34119, Q54DM7, Q55G04, Q27562, Q55DY7, Q27563, Q54XM7, Q55D66, Q8MYE8, P34120, Q86A21, Q556Q0, Q54BC6, Q54BC8, Q55GJ6	590	39	7288	4.75098	6.90525e-06
GOTERM_BP_DIRECT	GO:0006897~endocytosis	22	3.05981	1.52837e-07	Q9GPF1, P27133, Q86KI1, P21837, Q75JI3, P07830	590	65	6404	3.67374	7.33616e-06
GOTERM_MF_DIRECT	GO:0016874~ligase activity	27	3.75522	2.21829e-07	Q55AI5, Q54GJ2, P36967, Q54KE6, P21900, Q54JC8, Q54Q07, P32073, Q553S7, Q54Y20, P20054, Q54TY4, Q75JQ1, Q554D9, Q54N83, Q54YD4, Q869S7, Q55DR6, Q54KB8, Q55C99, Q54WL7, Q54PF9, P0C7B6, Q86AS6, Q54WR9, Q8T131, Q54V77	621	90	6353	3.06908	1.02226e-05
GOTERM_CC_DIRECT	GO:0009986~cell surface	13	1.80807	1.54772e-06	P16642, P27133, P42530, Q54Q31, Q58A40, P19198, P02888, P02886, P16643	590	30	7288	5.35277	1.05245e-05
GOTERM_CC_DIRECT	GO:0019773~proteasome core complex, alpha-subunit complex	7	0.973574	1.77445e-06	P34119, Q54DM7, P34120, Q55G04, Q27562, Q27563, Q54XM7	590	7	7288	12.3525	1.1677e-05
GOTERM_MF_DIRECT	GO:0008483~transaminase activity	11	1.5299	3.39682e-07	Q55FI1, Q54JP5, Q54GT6, Q55F21, Q54SF7, Q54KM6, Q1ZXC3, Q54K95, Q55CQ6, Q55DT8, Q54N47	621	16	6353	7.03331	1.44495e-05
GOTERM_CC_DIRECT	GO:0030175~filopodium	11	1.5299	4.79141e-06	O96623, O96622, O96621, Q5TJ65, O96625, P0CT32, O96624, P42528, P54657, P24005	590	23	7288	5.90774	3.05452e-05
GOTERM_CC_DIRECT	GO:0015935~small ribosomal subunit	9	1.25174	6.70562e-06	P27685, Q54Q51, Q55A19, Q55BY1, Q54N17, Q54Y41, Q869U7, Q54MA6, P90526	590	15	7288	7.41153	4.09295e-05
GOTERM_CC_DIRECT	GO:0005777~peroxisome	17	2.36439	6.82158e-06	Q54GQ6, Q86AD9, Q54N76, O96759, Q54GT6, Q9NH03, O77229, Q54LT2, Q86A74, Q54ES4, Q54RB0, Q86IY4, Q8MMS1, Q54FB7, Q54II1, Q75JL8, Q9NKW1	590	57	7288	3.68409	4.09295e-05
GOTERM_MF_DIRECT	GO:0003779~actin binding	33	4.58971	1.31232e-06	Q869T1, O96623, O96622, P54654, O96621, P27133, P26200, P10733, O96625, O96624, P13466, P13231, P05095, P54680, P42528, Q54T47, Q54HG2, P26199, Q75JY8, Q03380, P0DJ27, Q54K81, Q54FU0, Q55E54, P13022, Q5TJ65, P13021, Q54WT5, P34121, Q55DC0, P08799, P24005	621	135	6353	2.50073	5.18367e-05
GOTERM_BP_DIRECT	GO:0005975~carbohydrate metabolic process	27	3.75522	1.23607e-06	Q54CJ3, Q553V1, Q54ZC6, Q54J53, Q55EQ6, P13723, Q54XK9, Q54MA4, Q555Q9, Q54GE6, P34098, Q54UQ4, Q86AV6, Q54VM2, Q54TS5, Q54UQ2, Q23919, Q86HV6, Q54PW3, Q54K67, Q54D04, Q557D2, Q55D50, Q00766, Q54UP4, Q55FI9, Q54M58	590	103	6404	2.84529	5.5623e-05
GOTERM_BP_DIRECT	GO:0006098~pentose-phosphate shunt	8	1.11266	1.64371e-06	Q54CJ3, Q8TA03, Q551C2, Q54UP4, Q556J0, Q557D2	590	9	6404	9.64821	6.96161e-05
GOTERM_CC_DIRECT	GO:0005856~cytoskeleton	31	4.31154	1.59703e-05	Q869T1, O96623, O96622, O96621, P26200, O96625, Q86L04, O96624, P51405, P34144, Q54ET6, Q557E0, P42528, Q54T47, Q54HG2, P07830, P26199, Q03380, P0DJ27, Q54M64, Q54K81, P32255, P32256, Q55E54, Q5TJ65, P13021, P34121, P22887, P08799	590	164	7288	2.33493	9.30843e-05
GOTERM_CC_DIRECT	GO:0019774~proteasome core complex, beta-subunit complex	7	0.973574	1.84771e-05	Q86A21, Q556Q0, Q54BC8, Q55DY7, Q55GJ6, Q55D66	590	9	7288	9.60753	0.000104703
GOTERM_MF_DIRECT	GO:0016627~oxidoreductase activity, acting on the CH-CH group of donors	12	1.66898	3.16892e-06	Q55BV1, Q9U3X4, Q8MMS1, Q86A74, Q54IM8, Q54R47, Q54RR5, Q54W88, Q54RB0, Q54II1, Q55FT1, Q75JL8	621	23	6353	5.33753	0.00011051
GOTERM_MF_DIRECT	GO:0050660~flavin adenine dinucleotide binding	21	2.92072	3.1974e-06	Q54GQ6, Q9U3X4, Q54R94, O96759, Q86A74, Q54RE8, Q54EW8, Q54RB0, Q9GRX6, Q54EW2, Q55BV1, Q8MMS1, Q54FD7, Q54FB7, Q54IM8, Q54R47, Q54RR5, Q54W88, Q8T137, Q54II1, Q75JL8	621	67	6353	3.2065	0.00011051
GOTERM_BP_DIRECT	GO:0006414~translational elongation	12	1.66898	2.97614e-06	B0G141, P15112, Q55E94, Q54HB2, Q54LV3, P0CT32, Q9GRF8, Q557H6, P22887, P13651	590	24	6404	5.42712	0.000119046
GOTERM_BP_DIRECT	GO:0006094~gluconeogenesis	8	1.11266	5.04396e-06	Q5V9E9, Q54NE6, Q869Z4, Q75JD5, Q9GPM4, Q869R8, Q54FH4, Q94469	590	10	6404	8.68339	0.000191139
GOTERM_BP_DIRECT	GO:0002181~cytoplasmic translation	12	1.66898	7.75845e-06	P13023, Q54VN6, Q54NG2, Q55BY1, Q55BN7, Q54XB5, Q54XI5, P22685, Q86K01, Q54D63, Q54GK6	590	26	6404	5.00965	0.000279304
GOTERM_MF_DIRECT	GO:0003785~actin monomer binding	11	1.5299	9.49451e-06	P13231, P26199, Q869T1, P26200, P0DJ27, Q03380, P10733, P0CT32, Q9GRF8	621	21	6353	5.35871	0.000291692
GOTERM_MF_DIRECT	GO:0003746~translation elongation factor activity	11	1.5299	9.49451e-06	B0G141, P15112, Q55E94, Q54HB2, Q54LV3, P0CT32, Q9GRF8, Q557H6, P13651	621	21	6353	5.35871	0.000291692
GOTERM_MF_DIRECT	GO:0016829~lyase activity	22	3.05981	1.10878e-05	Q55DV9, Q555A3, Q54VA2, Q54YQ9, Q54UF3, Q1ZXI0, Q54RK5, Q7M438, Q55BU2, Q75JD5, Q86A67, Q54JI7, Q869N6, Q54KM6, Q54X73, Q54FJ9, Q1ZXF7, Q54XS2, Q1ZXF1, Q54IJ3, Q54FH4, P09556	621	78	6353	2.88546	0.000322713
GOTERM_CC_DIRECT	GO:0005885~Arp2/3 protein complex	6	0.834492	6.20792e-05	O96623, O96622, O96621, O96625, O96624, P42528	590	7	7288	10.5879	0.000342275
GOTERM_CC_DIRECT	GO:0098636~protein complex involved in cell adhesion	7	0.973574	0.000164422	P42530, Q58A40, P02888, P02886	590	12	7288	7.20565	0.000882685
GOTERM_MF_DIRECT	GO:0004177~aminopeptidase activity	8	1.11266	4.16938e-05	Q54G06, Q557H1, Q54M70, Q5V9F0, P52922, Q55CY7, Q54KZ1, Q55CT4	621	12	6353	6.82018	0.00115283
GOTERM_MF_DIRECT	GO:0071949~FAD binding	14	1.94715	4.74964e-05	Q54GQ6, Q54R94, O96759, Q9U641, Q54DK1, Q9UAG7, Q54RE8, Q54RB0, Q9GRX6, Q54D73, Q8MMS1, Q54FB7, Q54II1, Q75JL8	621	39	6353	3.67241	0.00115695
GOTERM_MF_DIRECT	GO:0003995~acyl-CoA dehydrogenase activity	6	0.834492	4.81192e-05	Q55BV1, Q86A74, Q54IM8, Q54R47, Q54RR5, Q54W88	621	6	6353	10.2303	0.00115695
GOTERM_MF_DIRECT	GO:0046933~proton-transporting ATP synthase activity, rotational mechanism	6	0.834492	4.81192e-05	Q54DF1, Q55CS9, Q54RA8, P54647, Q75JK6, Q55F42	621	6	6353	10.2303	0.00115695
GOTERM_CC_DIRECT	GO:0030670~phagocytic vesicle membrane	10	1.39082	0.000235704	O96623, O96622, P54654, O96621, Q76NU1, Q54E04, O96625, O96624, P42528, Q7YXU4	590	28	7288	4.41162	0.00123291
GOTERM_CC_DIRECT	GO:0005905~clathrin-coated pit	8	1.11266	0.000313789	O96623, O96622, O96621, Q86KI1, P25870, O96625, O96624, P42528	590	18	7288	5.49002	0.00160032
GOTERM_BP_DIRECT	GO:0006635~fatty acid beta-oxidation	10	1.39082	4.73434e-05	Q86AD9, Q86IY4, Q54SN3, Q8MMS1, Q869N6, Q86A74, Q54RB0, Q1ZXF1, Q54II1, Q9NKW1	590	21	6404	5.16868	0.0016232
GOTERM_BP_DIRECT	GO:0051017~actin filament bundle assembly	13	1.80807	5.18792e-05	P0DJ27, Q5TJ65, Q03380, P10733, P0CT32, P05095, P54680, Q54K81, Q54FV6, P24005, Q54HG2	590	36	6404	3.91959	0.00169786
GOTERM_BP_DIRECT	GO:0006164~purine nucleotide biosynthetic process	8	1.11266	5.63117e-05	P21900, Q54GJ2, Q54JC8, P32073, Q54PA9, Q86L14, Q86KU6, Q54I60	590	13	6404	6.67953	0.00172152
GOTERM_BP_DIRECT	GO:0006457~protein folding	20	2.78164	5.7384e-05	Q54J68, P54651, Q54J97, Q86L04, Q54ES9, Q54M64, Q54EN4, Q55FM3, Q54QF9, Q86IA3, Q8I0H7, Q54BW3, Q86H60, Q54SM3, Q23858, Q55GH8, Q552J0, Q55DB6, Q9NKX1, Q6TMK3	590	78	6404	2.78314	0.00172152
GOTERM_MF_DIRECT	GO:0016616~oxidoreductase activity, acting on the CH-OH group of donors, NAD or NADP as acceptor	12	1.66898	9.56412e-05	Q54VB8, Q75JR2, Q75JR3, Q54GE6, Q54D04, Q55BI2, Q54VM2, Q54B68, Q54UH8, P34136, Q54UF7, Q54CX6	621	31	6353	3.96011	0.00220373
GOTERM_CC_DIRECT	GO:0031982~vesicle	12	1.66898	0.000459775	O96623, P54654, P18613, P27133, P42530, P15064, Q65YR8, O96625, Q4W6B5, Q5FXM5, P36415, Q54HG2	590	43	7288	3.44722	0.00228766
GOTERM_BP_DIRECT	GO:0006749~glutathione metabolic process	11	1.5299	7.9745e-05	B0G141, Q54YN2, Q869Z5, Q54C73, Q54XF3, Q54M03, Q8T137, Q54EJ5, Q556G3, Q54VI4	590	27	6404	4.4221	0.00229666
GOTERM_MF_DIRECT	GO:0004298~threonine-type endopeptidase activity	7	0.973574	0.00012567	P34119, Q86A21, Q556Q0, Q54BC8, Q55DY7, Q55GJ6	621	10	6353	7.16119	0.0026729
GOTERM_MF_DIRECT	GO:0004029~aldehyde dehydrogenase (NAD) activity	7	0.973574	0.00012567	Q54DG1, Q551V0, Q54IU0, P83401, Q54FY3, Q55CJ9, Q54QC5	621	10	6353	7.16119	0.0026729
GOTERM_MF_DIRECT	GO:0051082~unfolded protein binding	18	2.50348	0.000138168	Q54J68, P54651, Q86L04, Q54ES9, Q54M64, Q54QF9, Q557E0, P36415, Q54U07, Q8I0H7, Q86H60, Q23858, Q55GH8, Q8T869, Q552J0, Q9NKX1, Q6TMK3	621	66	6353	2.79007	0.00282988
GOTERM_BP_DIRECT	GO:0045010~actin nucleation	8	1.11266	0.000103727	P26199, O96623, O96622, P26200, Q5TJ65, O96625, O96624, P42528	590	14	6404	6.20242	0.00287244
GOTERM_BP_DIRECT	GO:1904643~response to curcumin	9	1.25174	0.000147505	P27133, O77229, Q55GQ5, P02886, Q556G3, Q54VI4, P54657	590	19	6404	5.14148	0.00393347
GOTERM_CC_DIRECT	GO:0000331~contractile vacuole	10	1.39082	0.000912819	Q550H6, Q86KI1, P05095, P36412, P20790, P36410, P02599, P54647, P54657	590	33	7288	3.74319	0.00443369
GOTERM_CC_DIRECT	GO:0005764~lysosome	21	2.92072	0.00100546	Q9GPF1, O76856, P54640, Q54E04, Q54F16, P13723, Q54QD9, P36411, P54639, Q54IS1, P36410, Q54TD0, P54648, Q23894, Q7M438, P34098, P21837, Q54BC6, Q54VR1, Q94504, Q54TR1	590	117	7288	2.21712	0.00477008
GOTERM_MF_DIRECT	GO:0042802~identical protein binding	15	2.08623	0.000259175	Q55FI1, Q54Q52, Q54JP5, Q03380, O96759, Q54RB9, Q54XK9, Q55DT8, P54657, P90521, Q54V77, P08799, P46800, Q86A17, Q54HG2	621	51	6353	3.0089	0.00511871
GOTERM_CC_DIRECT	GO:0005743~mitochondrial inner membrane	21	2.92072	0.00112163	Q9U3X4, Q54Q31, Q54BM3, Q54J97, Q54RB9, Q86L04, Q54D07, Q4W6B5, O97470, Q54DU1, Q54I90, Q54B67, Q8T1V6, Q54GI9, Q54FE6, Q54NW9, P29505, Q55CC2, Q75JK6, Q54BF6, Q55GE2	590	118	7288	2.19833	0.00520027
GOTERM_BP_DIRECT	GO:0098609~cell-cell adhesion	13	1.80807	0.000213122	P16642, P54654, P42530, Q58A40, Q54K81, P02888, P02886, P54657, Q55CT4, P16643	590	41	6404	3.44159	0.00548027
GOTERM_BP_DIRECT	GO:0045454~cell redox homeostasis	9	1.25174	0.000226219	Q555L5, Q54N76, Q54GP8, Q54UU8, Q54NX3, Q54ES4, Q54EW8, Q8T137, Q54SE2	590	20	6404	4.88441	0.00561647
GOTERM_BP_DIRECT	GO:0006935~chemotaxis	21	2.92072	0.000234977	P18613, P54686, P08799, Q75JI3, P07830	590	93	6404	2.45096	0.00563946
GOTERM_MF_DIRECT	GO:0000287~magnesium ion binding	15	2.08623	0.000323481	Q55AI5, Q75JR2, Q54PA9, Q75JR3, Q55BI2, Q54B68, Q869S7, Q54RF5, Q54RK5, Q54NJ8, P21900, Q54UQ2, Q54U72, Q54PV8, Q23919	621	52	6353	2.95104	0.00616845
GOTERM_BP_DIRECT	GO:0034314~Arp2/3 complex-mediated actin nucleation	6	0.834492	0.000286401	O96623, O96622, O96621, O96625, O96624, P42528	590	8	6404	8.14068	0.00660139
GOTERM_BP_DIRECT	GO:0006520~cellular amino acid metabolic process	8	1.11266	0.000293395	Q54QI4, Q54J47, Q55DP8, Q55F21, Q54SF7, Q54K95, P20054, Q54VI3	590	16	6404	5.42712	0.00660139
GOTERM_BP_DIRECT	GO:0006108~malate metabolic process	5	0.69541	0.000328565	Q6TU48, Q54GE6, Q54D04, Q54VM2, Q54VA2	590	5	6404	10.8542	0.00709332
GOTERM_BP_DIRECT	GO:0008652~cellular amino acid biosynthetic process	9	1.25174	0.000336296	Q54DY1, Q54M18, Q54UH8, Q55DV9, Q55CQ6, Q55DT8, P54638, Q54NG9, Q54N47	590	21	6404	4.65182	0.00709332
GOTERM_BP_DIRECT	GO:0006631~fatty acid metabolic process	14	1.94715	0.000344814	Q54VB8, Q54E22, Q55DR6, Q54RB0, Q54WL7, Q8MMS1, Q54YT4, Q54RR5, Q5FXM5, Q1ZXF1, Q54NV9, Q54II1, Q75JL8, Q9NKW1	590	49	6404	3.10121	0.00709332
GOTERM_MF_DIRECT	GO:0046871~N-acetylgalactosamine binding	7	0.973574	0.000465734	P42530, Q58A40, P02888, P02886	621	12	6353	5.96766	0.00858503
GOTERM_CC_DIRECT	GO:0070469~respiratory chain	7	0.973574	0.00216852	Q8T1V6, Q559Z0, Q54D07, Q54E22, Q869N1, Q54I90, Q54NW9	590	18	7288	4.80377	0.00983063
GOTERM_CC_DIRECT	GO:0015934~large ribosomal subunit	6	0.834492	0.00252211	Q553M7, Q54NG2, Q86L05, P14329, Q54J50, P48160	590	13	7288	5.70117	0.011185
GOTERM_BP_DIRECT	GO:0030833~regulation of actin filament polymerization	9	1.25174	0.00068647	O96623, O96622, P18613, Q75JY8, P34121, O96625, O96624, Q8T2H0, Q54FU0	590	23	6404	4.24731	0.0133583
GOTERM_BP_DIRECT	GO:0016126~sterol biosynthetic process	9	1.25174	0.00068647	Q553T0, P54872, Q54I98, Q86HL5, Q9NH03, P34136, Q1ZXH9, Q55D85, Q54YQ9	590	23	6404	4.24731	0.0133583
GOTERM_MF_DIRECT	GO:0070006~metalloaminopeptidase activity	7	0.973574	0.000794003	Q54G06, Q55E60, Q557H1, Q5V9F0, Q55CY7, Q55CT4	621	13	6353	5.50861	0.0137214
GOTERM_MF_DIRECT	GO:0070492~oligosaccharide binding	7	0.973574	0.000794003	P42530, Q58A40, P02888, P02886	621	13	6353	5.50861	0.0137214
GOTERM_MF_DIRECT	GO:0004364~glutathione transferase activity	8	1.11266	0.000992057	Q54YN2, Q54C73, Q54GP8, Q54XF3, Q54M03, Q556G3, Q54VI4	621	18	6353	4.54679	0.0166245
GOTERM_BP_DIRECT	GO:0006006~glucose metabolic process	5	0.69541	0.000913844	Q557D2, Q54UQ2, Q23919, Q94469	590	6	6404	9.0452	0.0173149
GOTERM_BP_DIRECT	GO:0046689~response to mercury ion	8	1.11266	0.00101106	Q555L5, O96621, Q55CS9, Q54D12, Q75K16, Q8T869, P42528, Q54NV9	590	19	6404	4.57021	0.0186657
GOTERM_BP_DIRECT	GO:0006574~valine catabolic process	6	0.834492	0.00110166	Q54I10, Q54IM8, Q55D79, Q54EW8, Q54CX6, Q54JY1	590	10	6404	6.51254	0.0198299
GOTERM_MF_DIRECT	GO:0003997~acyl-CoA oxidase activity	6	0.834492	0.00144629	Q54GQ6, Q8MMS1, Q86A74, Q54RB0, Q54II1, Q75JL8	621	10	6353	6.13816	0.0235235
GOTERM_CC_DIRECT	GO:0031164~contractile vacuolar membrane	9	1.25174	0.00576569	Q54Z13, Q76NU1, Q54E04, O00780, P36412, P20790, P36410, P54648, Q7YXU4	590	35	7288	3.17637	0.0250255
GOTERM_BP_DIRECT	GO:0006979~response to oxidative stress	10	1.39082	0.00179643	Q6IMN8, Q1ZXI0, Q555L5, Q54N76, Q94465, Q54GP8, O77229, Q55GQ5, Q54G70, Q86A17	590	32	6404	3.39195	0.0315471
GOTERM_BP_DIRECT	GO:0006559~L-phenylalanine catabolic process	5	0.69541	0.00197737	Q54QI4, Q54YN2, Q76NV5, Q54K95, Q86A17	590	7	6404	7.75303	0.0331095
GOTERM_BP_DIRECT	GO:0015986~ATP synthesis coupled proton transport	5	0.69541	0.00197737	Q54DF1, Q55CS9, Q54RA8, P54647, Q55F42	590	7	6404	7.75303	0.0331095
GOTERM_MF_DIRECT	GO:0004812~aminoacyl-tRNA ligase activity	11	1.5299	0.00221717	Q86AS6, Q54TY4, Q75JQ1, Q54Q07, Q554D9, Q54N83, Q54YD4, Q54Y20, Q54KB8, Q55C99, Q54PF9	621	37	6353	3.04143	0.0350313
GOTERM_BP_DIRECT	GO:0006102~isocitrate metabolic process	4	0.556328	0.00288501	Q75JR2, Q75JR3, Q55BI2, Q54B68	590	4	6404	10.8542	0.044196
GOTERM_BP_DIRECT	GO:0006241~CTP biosynthetic process	4	0.556328	0.00288501	P34093, Q54V77, P22887	590	4	6404	10.8542	0.044196
GOTERM_BP_DIRECT	GO:0006183~GTP biosynthetic process	4	0.556328	0.00288501	P34093, Q54QQ0, P22887	590	4	6404	10.8542	0.044196
GOTERM_BP_DIRECT	GO:0006103~2-oxoglutarate metabolic process	4	0.556328	0.00288501	Q75JR2, Q75JR3, Q55F21, Q54SF7	590	4	6404	10.8542	0.044196
GOTERM_BP_DIRECT	GO:0030042~actin filament depolymerization	6	0.834492	0.00296193	Q869T1, O96623, P54686, P27133, P0DJ27	590	12	6404	5.42712	0.0444289

## Sheet: Proteins_Phagocytic vesicle
Uniprot_Accession	Gene Name	Species
Q27562	20S proteasome subunit C2(psmA1)	Dictyostelium discoideum AX4
Q54JD9	3-oxoacid CoA-transferase(oxct)	Dictyostelium discoideum AX4
Q54UH8	3-phosphoglycerate dehydrogenase(serA)	Dictyostelium discoideum AX4
P24005	34 kDa actin-binding protein(abpB)	Dictyostelium discoideum AX4
Q76NV5	4-hydroxyphenylpyruvate dioxygenase(hpd)	Dictyostelium discoideum AX4
Q54PX9	40S ribosomal protein S12(rps12)	Dictyostelium discoideum AX4
P90526	40S ribosomal protein S3(rps3)	Dictyostelium discoideum AX4
Q54MA6	40S ribosomal protein S5(rps5)	Dictyostelium discoideum AX4
Q55BY1	40S ribosomal protein SA(rpsA)	Dictyostelium discoideum AX4
P22685	60S acidic ribosomal protein P0(rplP0)	Dictyostelium discoideum AX4
Q54XI5	60S ribosomal protein L9(rpl9)	Dictyostelium discoideum AX4
Q75JY8	ADF/cofilin-like domain-containing protein(DDB_G0277615)	Dictyostelium discoideum AX4
O00909	ADP-ribosylation factor(arfA)	Dictyostelium discoideum AX4
Q86L14	AICAR transformylase / IMP cyclohydrolase(purH)	Dictyostelium discoideum AX4
Q54WL7	AMP-dependent synthetase and ligase domain-containing protein(DDB_G0279561)	Dictyostelium discoideum AX4
Q54YA0	ATP citrate lyase(acly)	Dictyostelium discoideum AX4
Q55CS9	ATP synthase beta chain, mitochondrial(atp5b)	Dictyostelium discoideum AX4
Q54DF1	ATP synthase gamma chain(atp5C1)	Dictyostelium discoideum AX4
Q54MB5	ATP:adenosine 5'-phosphotransferase(adk)	Dictyostelium discoideum AX4
P10819	AdoHyc hydrolase(sahA)	Dictyostelium discoideum AX4
P90532	CDC48 family AAA ATPase(cdcD)	Dictyostelium discoideum AX4
Q54UF7	D-lactate dehydrogenase(ldhA)	Dictyostelium discoideum AX4
P90529	DEAD/DEAH box helicase domain-containing protein(ifdA)	Dictyostelium discoideum AX4
P32073	GMP synthetase(guaA)	Dictyostelium discoideum AX4
Q94465	GTP cyclohydrolase I(gchA)	Dictyostelium discoideum AX4
P33519	GTP-binding nuclear protein Ran(ranA)	Dictyostelium discoideum AX4
Q54QQ0	IMP dehydrogenase(guaB)	Dictyostelium discoideum AX4
Q94469	NAD+-dependent glyceraldehyde phosphate dehydrogenase(gpdA)	Dictyostelium discoideum AX4
Q86HU8	NAD-dependent epimerase/dehydratase family protein(DDB_G0276473)	Dictyostelium discoideum AX4
Q54KB7	NAD-dependent glutamate dehydrogenase(glud1)	Dictyostelium discoideum AX4
P22887	NDP kinase(ndkC-1)	Dictyostelium discoideum AX4
P22887	NDP kinase(ndkC-2)	Dictyostelium discoideum AX4
P34093	NDP kinase(ndkM)	Dictyostelium discoideum AX4
Q86IC8	O-methyltransferase family 3 protein(omt6)	Dictyostelium discoideum AX4
Q54M58	PIG-L family protein(nagB1)	Dictyostelium discoideum AX4
Q86IF6	Phox domain-containing protein(vps5)	Dictyostelium discoideum AX4
Q54F26	RNA recognition motif-containing protein RRM(DDB_G0291155)	Dictyostelium discoideum AX4
Q54BM2	RNA recognition motif-containing protein RRM(pabpc1A)	Dictyostelium discoideum AX4
P36412	Rab GTPase(rab11A)	Dictyostelium discoideum AX4
P36410	Rab GTPase(rab14)	Dictyostelium discoideum AX4
P36411	Rab GTPase(rab7A)	Dictyostelium discoideum AX4
Q54KD9	Ran binding protein 1 domain-containing protein(ranbp1)	Dictyostelium discoideum AX4
P18613	Ras GTPase(rapA)	Dictyostelium discoideum AX4
P15064	Ras GTPase(rasG)	Dictyostelium discoideum AX4
P34144	Rho GTPase(rac1A)	Dictyostelium discoideum AX4
Q54F07	S-adenosylmethionine synthetase(metK)	Dictyostelium discoideum AX4
P16168	S60 ribosomal protein L11(rpl11)	Dictyostelium discoideum AX4
P09556	UMP synthase(pyr56)	Dictyostelium discoideum AX4
P27133	WD-40 repeat-containing protein(corA)	Dictyostelium discoideum AX4
P54638	acetylornithine deacetylase(argE)	Dictyostelium discoideum AX4
P05095	actin binding protein A(abpA)	Dictyostelium discoideum AX4
P34121	actin binding protein(coaA)	Dictyostelium discoideum AX4
Q03380	actin binding protein(comA)	Dictyostelium discoideum AX4
Q54HG2	actin binding protein(ctxA)	Dictyostelium discoideum AX4
P54680	actin binding protein(fimA)	Dictyostelium discoideum AX4
P13231	actin binding protein(hatA)	Dictyostelium discoideum AX4
O96621	actin related protein 2(arpB)	Dictyostelium discoideum AX4
O96625	actin related protein 2/3 complex, 20 kDa subunit(arcD)	Dictyostelium discoideum AX4
O96624	actin related protein 2/3 complex, 21 kDa subunit(arcC)	Dictyostelium discoideum AX4
O96623	actin related protein 2/3 complex, 34 kDa subunit(arcB)	Dictyostelium discoideum AX4
O96622	actin related protein 2/3 complex, 41 kDa subunit(arcA)	Dictyostelium discoideum AX4
P42528	actin related protein 3(arpC)	Dictyostelium discoideum AX4
P21900	adenylosuccinate synthetase(purA)	Dictyostelium discoideum AX4
Q54P64	alanine dehydrogenase/PNT domain-containing protein(aass)	Dictyostelium discoideum AX4
P83401	aldehyde dehydrogenase(DDB_G0276821)	Dictyostelium discoideum AX4
Q6IMN8	aldehyde reductase(alrA)	Dictyostelium discoideum AX4
P32255	alpha tubulin(tubA)	Dictyostelium discoideum AX4
P24639	annexin VII(nxnA)	Dictyostelium discoideum AX4
Q9GRX6	apoptosis inducing factor(aif)	Dictyostelium discoideum AX4
Q554D9	asparagine-tRNA ligase(asnS1)	Dictyostelium discoideum AX4
Q75JQ1	aspartate-tRNA ligase(aspS1)	Dictyostelium discoideum AX4
P32256	beta tubulin(tubB)	Dictyostelium discoideum AX4
P54657	calcium-dependent cell adhesion molecule-1(cadA)	Dictyostelium discoideum AX4
Q9GPM4	calmodulin-binding protein(pgkA)	Dictyostelium discoideum AX4
O76856	cathepsin D(ctsD)	Dictyostelium discoideum AX4
Q54ES9	chaperonin containing TCP1 beta subunit(cct2)	Dictyostelium discoideum AX4
Q553V1	citrate synthase, mitochondrial(DDB_G0275311)	Dictyostelium discoideum AX4
Q9U3X4	complex II, flavoprotein subunit(sdhA)	Dictyostelium discoideum AX4
Q65YR8	cystatin A1(cpiA)	Dictyostelium discoideum AX4
P29505	cytochrome c oxidase subunit V(cxeA)	Dictyostelium discoideum AX4
Q54EW8	dihydrolipoamide dehydrogenase(lpd)	Dictyostelium discoideum AX4
Q86A17	dihydropteridine reductase(qdpr)	Dictyostelium discoideum AX4
P02886	discoidin I, A chain(dscA-1)	Dictyostelium discoideum AX4
P02886	discoidin I, A chain(dscA-2)	Dictyostelium discoideum AX4
P02888	discoidin I, D chain(dscD-1)	Dictyostelium discoideum AX4
P42530	discoidin II(dscE)	Dictyostelium discoideum AX4
P0CT32	elongation factor 1 alpha(efaAI)	Dictyostelium discoideum AX4
P0CT32	elongation factor 1 alpha(efaAII)	Dictyostelium discoideum AX4
Q9GRF8	elongation factor 1 beta(efa1B)	Dictyostelium discoideum AX4
B0G141	elongation factor 1 gamma(efa1G)	Dictyostelium discoideum AX4
P15112	elongation factor 2(efbA)	Dictyostelium discoideum AX4
Q54HB2	elongation factor Tu domain-containing protein(tufM)	Dictyostelium discoideum AX4
P14326	esterase/lipase/thioesterase domain-containing protein(cinB)	Dictyostelium discoideum AX4
P13651	eukaryotic translation initiation factor 5A(eif5a)	Dictyostelium discoideum AX4
Q55DR6	fatty acyl-CoA synthetase(fcsA)	Dictyostelium discoideum AX4
Q86A67	fructose 1,6-bisphosphate aldolase(fba)	Dictyostelium discoideum AX4
Q54VA2	fumarate hydratase(fumH)	Dictyostelium discoideum AX4
Q557D2	glucose 6-phosphate-1-dehydrogenase(g6pd-1)	Dictyostelium discoideum AX4
Q557D2	glucose 6-phosphate-1-dehydrogenase(g6pd-2)	Dictyostelium discoideum AX4
Q54WR9	glutamate-ammonia ligase(glnA3)	Dictyostelium discoideum AX4
Q54PF9	glycine-tRNA ligase(glyS)	Dictyostelium discoideum AX4
Q95US4	glycoprotein 130(gp130)	Dictyostelium discoideum AX4
Q75JL7	group IV decarboxylase(ddcB)	Dictyostelium discoideum AX4
P36415	heat shock cognate protein Hsc70-1(hspB)	Dictyostelium discoideum AX4
Q557E0	heat shock cognate protein Hsc70-2(hspE-1)	Dictyostelium discoideum AX4
Q557E0	heat shock cognate protein Hsc70-2(hspE-2)	Dictyostelium discoideum AX4
Q8T869	heat shock protein Hsp70 family protein(DDB_G0276445)	Dictyostelium discoideum AX4
Q6TMK3	heat shock protein Hsp70 family protein(hspH)	Dictyostelium discoideum AX4
P54651	heat shock protein Hsp90 family protein(hspD)	Dictyostelium discoideum AX4
Q23921	histidine triad family protein(pkiA)	Dictyostelium discoideum AX4
Q54JD4	hyaluronan/mRNA binding family protein(DDB_G0288133)	Dictyostelium discoideum AX4
Q55EX9	hypothetical protein(DDB_G0268948)	Dictyostelium discoideum AX4
Q55D91	hypothetical protein(DDB_G0269740)	Dictyostelium discoideum AX4
Q556G3	hypothetical protein(DDB_G0272632)	Dictyostelium discoideum AX4
Q556G3	hypothetical protein(DDB_G0274081)	Dictyostelium discoideum AX4
Q86K89	hypothetical protein(DDB_G0277213)	Dictyostelium discoideum AX4
Q54YA2	hypothetical protein(DDB_G0278341)	Dictyostelium discoideum AX4
Q54XC1	hypothetical protein(DDB_G0279053)	Dictyostelium discoideum AX4
Q54NT1	hypothetical protein(DDB_G0284999)	Dictyostelium discoideum AX4
Q54M12	hypothetical protein(DDB_G0286269)	Dictyostelium discoideum AX4
Q54HR9	hypothetical protein(DDB_G0289265)	Dictyostelium discoideum AX4
Q54FU0	hypothetical protein(DDB_G0290593)	Dictyostelium discoideum AX4
Q54BI8	hypothetical protein(DDB_G0293724)	Dictyostelium discoideum AX4
P07830	hypothetical protein(act1)	Dictyostelium discoideum AX4
P07830	hypothetical protein(act11)	Dictyostelium discoideum AX4
P07830	hypothetical protein(act12)	Dictyostelium discoideum AX4
P07830	hypothetical protein(act13)	Dictyostelium discoideum AX4
P07830	hypothetical protein(act14)	Dictyostelium discoideum AX4
P07830	hypothetical protein(act15)	Dictyostelium discoideum AX4
P07830	hypothetical protein(act16)	Dictyostelium discoideum AX4
P07830	hypothetical protein(act19)	Dictyostelium discoideum AX4
P07830	hypothetical protein(act2)	Dictyostelium discoideum AX4
P07830	hypothetical protein(act20)	Dictyostelium discoideum AX4
P07830	hypothetical protein(act21)	Dictyostelium discoideum AX4
P07830	hypothetical protein(act4)	Dictyostelium discoideum AX4
P07830	hypothetical protein(act5)	Dictyostelium discoideum AX4
P07830	hypothetical protein(act6)	Dictyostelium discoideum AX4
P07830	hypothetical protein(act7)	Dictyostelium discoideum AX4
P07830	hypothetical protein(act8)	Dictyostelium discoideum AX4
P07830	hypothetical protein(act9)	Dictyostelium discoideum AX4
O77229	hypothetical protein(catA)	Dictyostelium discoideum AX4
P0DJ27	hypothetical protein(cofA)	Dictyostelium discoideum AX4
P0DJ27	hypothetical protein(cofB)	Dictyostelium discoideum AX4
Q23858	hypothetical protein(crtA)	Dictyostelium discoideum AX4
Q9UAG7	hypothetical protein(fhbA)	Dictyostelium discoideum AX4
Q54D73	hypothetical protein(fhbB)	Dictyostelium discoideum AX4
P54632	hypothetical protein(fttB)	Dictyostelium discoideum AX4
P46800	hypothetical protein(gpbB)	Dictyostelium discoideum AX4
Q01501	hypothetical protein(porA)	Dictyostelium discoideum AX4
Q54N76	hypothetical protein(prdx5)	Dictyostelium discoideum AX4
Q964D8	hypothetical protein(pyd3)	Dictyostelium discoideum AX4
Q95UQ1	hypothetical protein(rdiA)	Dictyostelium discoideum AX4
P10733	hypothetical protein(sevA)	Dictyostelium discoideum AX4
P54661	hypothetical protein(smlA)	Dictyostelium discoideum AX4
Q54I98	hypothetical protein(smt1)	Dictyostelium discoideum AX4
Q556J0	hypothetical protein(tkt-1)	Dictyostelium discoideum AX4
Q556J0	hypothetical protein(tkt-2)	Dictyostelium discoideum AX4
Q54PV8	inorganic pyrophosphatase(ppa1)	Dictyostelium discoideum AX4
Q54B68	isocitrate dehydrogenase (NAD+)(idhB)	Dictyostelium discoideum AX4
Q75JR3	isocitrate dehydrogenase (NADP+)(idhC)	Dictyostelium discoideum AX4
Q54TY4	lysine-tRNA ligase(lysS)	Dictyostelium discoideum AX4
P34118	major vault protein(mvpA)	Dictyostelium discoideum AX4
P54659	major vault protein(mvpB)	Dictyostelium discoideum AX4
Q54D04	malate dehydrogenase(mdhB)	Dictyostelium discoideum AX4
Q54RA8	mitochondrial F1 complex ATP synthase, O subunit(atp5O)	Dictyostelium discoideum AX4
Q54F93	peptidase M16 family protein(DDB_G0290997)	Dictyostelium discoideum AX4
Q75JD5	phosphoenolpyruvate carboxykinase(pckA)	Dictyostelium discoideum AX4
Q54NE6	phosphoglycerate mutase(gpmA)	Dictyostelium discoideum AX4
Q54PA9	phosphoribosyl pyrophosphate synthetase(prsA)	Dictyostelium discoideum AX4
Q1ZXG4	proliferation associated protein(prlA)	Dictyostelium discoideum AX4
Q553S7	propanoyl-CoA:carbon dioxide ligase alpha subunit(pccA)	Dictyostelium discoideum AX4
Q8T131	propanoyl-CoA:carbon dioxide ligase beta subunit(pccB)	Dictyostelium discoideum AX4
Q86IA3	protein disulfide isomerase(pdi1)	Dictyostelium discoideum AX4
Q54EN4	protein disulfide isomerase(pdi2)	Dictyostelium discoideum AX4
Q54PX6	protein phosphatase 2C-related protein(DDB_G0284243)	Dictyostelium discoideum AX4
Q54C70	pyruvate dehydrogenase E1 alpha subunit(pdhA)	Dictyostelium discoideum AX4
Q54Z26	serine hydroxymethyltransferase(shmt1)	Dictyostelium discoideum AX4
Q54FW2	short-chain dehydrogenase/reductase family protein(DDB_G0290659)	Dictyostelium discoideum AX4
P13021	subunit of heterodimeric actin capping protein cap32/34(acpA)	Dictyostelium discoideum AX4
P13022	subunit of heterodimeric actin capping protein cap32/34(acpB)	Dictyostelium discoideum AX4
Q55GQ5	superoxide dismutase(sodA)	Dictyostelium discoideum AX4
Q555L5	thioredoxin peroxidase(prdx4)	Dictyostelium discoideum AX4
Q54LT2	urate oxidase(uox)	Dictyostelium discoideum AX4
Q54Z13	vacuolar ATP synthase subunit G(DDB_G0277971)	Dictyostelium discoideum AX4
Q54E04	vacuolar ATPase transmembrane subunit(vatM)	Dictyostelium discoideum AX4
Q76NU1	vacuolar H+ ATPase B subunit(vatB)	Dictyostelium discoideum AX4
P54647	vacuolar H+-ATPase A subunit(vatA)	Dictyostelium discoideum AX4
O00780	vacuolar H+-ATPase E subunit(vatE)	Dictyostelium discoideum AX4
Q54J47	vitamin B6 biosynthesis family protein(DDB_G0288299)	Dictyostelium discoideum AX4

## Sheet: Proteins_Response to bacterium
Uniprot_Accession	Gene Name	Species
Q54PX9	40S ribosomal protein S12(rps12)	Dictyostelium discoideum AX4
Q55BY1	40S ribosomal protein SA(rpsA)	Dictyostelium discoideum AX4
P90532	CDC48 family AAA ATPase(cdcD)	Dictyostelium discoideum AX4
P22887	NDP kinase(ndkC-1)	Dictyostelium discoideum AX4
P22887	NDP kinase(ndkC-2)	Dictyostelium discoideum AX4
P34093	NDP kinase(ndkM)	Dictyostelium discoideum AX4
Q86IC8	O-methyltransferase family 3 protein(omt6)	Dictyostelium discoideum AX4
Q54X53	S60 ribosomal protein L21(rpl21)	Dictyostelium discoideum AX4
P27133	WD-40 repeat-containing protein(corA)	Dictyostelium discoideum AX4
Q55E54	WD-40 repeat-containing protein(corB)	Dictyostelium discoideum AX4
P34121	actin binding protein(coaA)	Dictyostelium discoideum AX4
Q03380	actin binding protein(comA)	Dictyostelium discoideum AX4
Q54HG2	actin binding protein(ctxA)	Dictyostelium discoideum AX4
P42528	actin related protein 3(arpC)	Dictyostelium discoideum AX4
Q6IMN8	aldehyde reductase(alrA)	Dictyostelium discoideum AX4
P24639	annexin VII(nxnA)	Dictyostelium discoideum AX4
Q75JQ1	aspartate-tRNA ligase(aspS1)	Dictyostelium discoideum AX4
P32256	beta tubulin(tubB)	Dictyostelium discoideum AX4
Q65YR8	cystatin A1(cpiA)	Dictyostelium discoideum AX4
P29505	cytochrome c oxidase subunit V(cxeA)	Dictyostelium discoideum AX4
P02886	discoidin I, A chain(dscA-1)	Dictyostelium discoideum AX4
P02886	discoidin I, A chain(dscA-2)	Dictyostelium discoideum AX4
P42530	discoidin II(dscE)	Dictyostelium discoideum AX4
P0CT32	elongation factor 1 alpha(efaAI)	Dictyostelium discoideum AX4
P0CT32	elongation factor 1 alpha(efaAII)	Dictyostelium discoideum AX4
Q9GRF8	elongation factor 1 beta(efa1B)	Dictyostelium discoideum AX4
P15112	elongation factor 2(efbA)	Dictyostelium discoideum AX4
Q54VA2	fumarate hydratase(fumH)	Dictyostelium discoideum AX4
Q54WR9	glutamate-ammonia ligase(glnA3)	Dictyostelium discoideum AX4
Q557E0	heat shock cognate protein Hsc70-2(hspE-1)	Dictyostelium discoideum AX4
Q557E0	heat shock cognate protein Hsc70-2(hspE-2)	Dictyostelium discoideum AX4
Q23921	histidine triad family protein(pkiA)	Dictyostelium discoideum AX4
P0DJ27	hypothetical protein(cofA)	Dictyostelium discoideum AX4
P0DJ27	hypothetical protein(cofB)	Dictyostelium discoideum AX4
P54632	hypothetical protein(fttB)	Dictyostelium discoideum AX4
Q95UQ1	hypothetical protein(rdiA)	Dictyostelium discoideum AX4
Q54I98	hypothetical protein(smt1)	Dictyostelium discoideum AX4
P34118	major vault protein(mvpA)	Dictyostelium discoideum AX4
Q54F93	peptidase M16 family protein(DDB_G0290997)	Dictyostelium discoideum AX4
Q54PA9	phosphoribosyl pyrophosphate synthetase(prsA)	Dictyostelium discoideum AX4
Q54EN4	protein disulfide isomerase(pdi2)	Dictyostelium discoideum AX4
P13021	subunit of heterodimeric actin capping protein cap32/34(acpA)	Dictyostelium discoideum AX4
P13022	subunit of heterodimeric actin capping protein cap32/34(acpB)	Dictyostelium discoideum AX4
Q55GQ5	superoxide dismutase(sodA)	Dictyostelium discoideum AX4
Q76NU1	vacuolar H+ ATPase B subunit(vatB)	Dictyostelium discoideum AX4
P54647	vacuolar H+-ATPase A subunit(vatA)	Dictyostelium discoideum AX4

## Sheet: Proteins_Phagocytosis
Uniprot Accession	Gene Name	Species
Q75JI3	N-ethylmaleimide-sensitive fusion protein(nsfA)	Dictyostelium discoideum AX4
P36411	Rab GTPase(rab7A)	Dictyostelium discoideum AX4
P15064	Ras GTPase(rasG)	Dictyostelium discoideum AX4
P27133	WD-40 repeat-containing protein(corA)	Dictyostelium discoideum AX4
Q55E54	WD-40 repeat-containing protein(corB)	Dictyostelium discoideum AX4
P54686	WD40 repeat-containing protein(DAip1)	Dictyostelium discoideum AX4
P05095	actin binding protein A(abpA)	Dictyostelium discoideum AX4
P13466	actin binding protein(abpC)	Dictyostelium discoideum AX4
Q03380	actin binding protein(comA)	Dictyostelium discoideum AX4
O96621	actin related protein 2(arpB)	Dictyostelium discoideum AX4
O96625	actin related protein 2/3 complex, 20 kDa subunit(arcD)	Dictyostelium discoideum AX4
O96624	actin related protein 2/3 complex, 21 kDa subunit(arcC)	Dictyostelium discoideum AX4
O96623	actin related protein 2/3 complex, 34 kDa subunit(arcB)	Dictyostelium discoideum AX4
O96622	actin related protein 2/3 complex, 41 kDa subunit(arcA)	Dictyostelium discoideum AX4
P42528	actin related protein 3(arpC)	Dictyostelium discoideum AX4
Q9U3X4	complex II, flavoprotein subunit(sdhA)	Dictyostelium discoideum AX4
P07830	hypothetical protein(act1)	Dictyostelium discoideum AX4
P07830	hypothetical protein(act11)	Dictyostelium discoideum AX4
P07830	hypothetical protein(act12)	Dictyostelium discoideum AX4
P07830	hypothetical protein(act13)	Dictyostelium discoideum AX4
P07830	hypothetical protein(act14)	Dictyostelium discoideum AX4
P07830	hypothetical protein(act15)	Dictyostelium discoideum AX4
P07830	hypothetical protein(act16)	Dictyostelium discoideum AX4
P07830	hypothetical protein(act19)	Dictyostelium discoideum AX4
P07830	hypothetical protein(act2)	Dictyostelium discoideum AX4
P07830	hypothetical protein(act20)	Dictyostelium discoideum AX4
P07830	hypothetical protein(act21)	Dictyostelium discoideum AX4
P07830	hypothetical protein(act4)	Dictyostelium discoideum AX4
P07830	hypothetical protein(act5)	Dictyostelium discoideum AX4
P07830	hypothetical protein(act6)	Dictyostelium discoideum AX4
P07830	hypothetical protein(act7)	Dictyostelium discoideum AX4
P07830	hypothetical protein(act8)	Dictyostelium discoideum AX4
P07830	hypothetical protein(act9)	Dictyostelium discoideum AX4
Q54UU8	thioredoxin reductase(trrA)	Dictyostelium discoideum AX4

## Sheet: Proteins_Protein binding
Uniprot Accession	Gene Name	Species
P34119	20S proteasome subunit alpha-4(psmA4)	Dictyostelium discoideum AX4
Q54BC6	26S proteasome non-ATPase regulatory subunit 2(psmD2)	Dictyostelium discoideum AX4
Q54N17	40S ribosomal protein S15(rps15)	Dictyostelium discoideum AX4
P90526	40S ribosomal protein S3(rps3)	Dictyostelium discoideum AX4
O00909	ADP-ribosylation factor(arfA)	Dictyostelium discoideum AX4
O97470	ADP/ATP translocase(ancA)	Dictyostelium discoideum AX4
P90532	CDC48 family AAA ATPase(cdcD)	Dictyostelium discoideum AX4
Q75JI3	N-ethylmaleimide-sensitive fusion protein(nsfA)	Dictyostelium discoideum AX4
Q5XM24	PhoPQ-activated pathogenicity-related protein(aprA)	Dictyostelium discoideum AX4
Q75K16	RNA recognition motif-containing protein RRM(DDB_G0275459)	Dictyostelium discoideum AX4
P36412	Rab GTPase(rab11A)	Dictyostelium discoideum AX4
P36410	Rab GTPase(rab14)	Dictyostelium discoideum AX4
P36411	Rab GTPase(rab7A)	Dictyostelium discoideum AX4
P20790	Rab GTPase(rab8A)	Dictyostelium discoideum AX4
P18613	Ras GTPase(rapA)	Dictyostelium discoideum AX4
P15064	Ras GTPase(rasG)	Dictyostelium discoideum AX4
P34144	Rho GTPase(rac1A)	Dictyostelium discoideum AX4
P14329	S60 ribosomal protein L19(rpl19)	Dictyostelium discoideum AX4
Q54X06	UBX domain-containing protein(DDB_G0279285)	Dictyostelium discoideum AX4
B0M0P5	UV-damaged DNA binding protein1(repE)	Dictyostelium discoideum AX4
P27133	WD-40 repeat-containing protein(corA)	Dictyostelium discoideum AX4
Q7KWK5	WD40 repeat-containing protein(prp19)	Dictyostelium discoideum AX4
P13466	actin binding protein(abpC)	Dictyostelium discoideum AX4
Q54HG2	actin binding protein(ctxA)	Dictyostelium discoideum AX4
P54680	actin binding protein(fimA)	Dictyostelium discoideum AX4
O96623	actin related protein 2/3 complex, 34 kDa subunit(arcB)	Dictyostelium discoideum AX4
O96622	actin related protein 2/3 complex, 41 kDa subunit(arcA)	Dictyostelium discoideum AX4
P42528	actin related protein 3(arpC)	Dictyostelium discoideum AX4
Q54X82	adaptor-related protein complex 1, beta 1 subunit(ap1b1)	Dictyostelium discoideum AX4
Q86KI1	adaptor-related protein complex 2, alpha subunit(ap2a1-1)	Dictyostelium discoideum AX4
P32255	alpha tubulin(tubA)	Dictyostelium discoideum AX4
P24639	annexin VII(nxnA)	Dictyostelium discoideum AX4
Q54M70	aspartyl aminopeptidase(dnpep)	Dictyostelium discoideum AX4
P32256	beta tubulin(tubB)	Dictyostelium discoideum AX4
P54657	calcium-dependent cell adhesion molecule-1(cadA)	Dictyostelium discoideum AX4
O76856	cathepsin D(ctsD)	Dictyostelium discoideum AX4
Q54TR1	cathepsin L-like proteinase(cfaD)	Dictyostelium discoideum AX4
P25870	clathrin heavy chain(chcA)	Dictyostelium discoideum AX4
Q9GPF1	clathrin-adaptor medium chain AP-3(apm3)	Dictyostelium discoideum AX4
Q54XF7	cullin E(culE)	Dictyostelium discoideum AX4
P54654	cyclase associated protein(cap)	Dictyostelium discoideum AX4
P02886	discoidin I, A chain(dscA-1)	Dictyostelium discoideum AX4
Q54WR9	glutamate-ammonia ligase(glnA3)	Dictyostelium discoideum AX4
P36415	heat shock cognate protein Hsc70-1(hspB)	Dictyostelium discoideum AX4
P54651	heat shock protein Hsp90 family protein(hspD)	Dictyostelium discoideum AX4
P07830	hypothetical protein(act1)	Dictyostelium discoideum AX4
P02599	hypothetical protein(calA)	Dictyostelium discoideum AX4
Q23858	hypothetical protein(crtA)	Dictyostelium discoideum AX4
P54632	hypothetical protein(fttB)	Dictyostelium discoideum AX4
P46800	hypothetical protein(gpbB)	Dictyostelium discoideum AX4
Q95UQ1	hypothetical protein(rdiA)	Dictyostelium discoideum AX4
P10733	hypothetical protein(sevA)	Dictyostelium discoideum AX4
Q54K81	hypothetical protein(talB)	Dictyostelium discoideum AX4
Q556J0	hypothetical protein(tkt-1)	Dictyostelium discoideum AX4
Q54I10	methylmalonate-semialdehyde dehydrogenase(mmsdh)	Dictyostelium discoideum AX4
P08799	myosin II heavy chain(mhcA)	Dictyostelium discoideum AX4
Q95YL4	penta EF hand calcium binding protein(pefB)	Dictyostelium discoideum AX4
Q54TD0	peptidase S8 and S53 domain-containing protein(V4-7)	Dictyostelium discoideum AX4
Q54NE6	phosphoglycerate mutase(gpmA)	Dictyostelium discoideum AX4
P26199	profilin I(proA)	Dictyostelium discoideum AX4
P26200	profilin II(proB)	Dictyostelium discoideum AX4
Q54QR9	protein phosphatase 2A scaffold subunit(pppA)	Dictyostelium discoideum AX4
P13021	subunit of heterodimeric actin capping protein cap32/34(acpA)	Dictyostelium discoideum AX4
P13022	subunit of heterodimeric actin capping protein cap32/34(acpB)	Dictyostelium discoideum AX4
Q54E04	vacuolar ATPase transmembrane subunit(vatM)	Dictyostelium discoideum AX4
P54647	vacuolar H+-ATPase A subunit(vatA)	Dictyostelium discoideum AX4
